# Supplementary material for: Delineating transcriptomic signatures of in vitro human skeletal muscle models in comparison to in vivo references
Source: Stem Cell Reports. 2025 Oct 23;20(11):102684. doi: 10.1016/j.stemcr.2025.102684 (PMC12790736; doi:10.1016/j.stemcr.2025.102684)
Supplement: Data S1. Table including sample information (GEO and SRA) and differentially expressed gene lists from all individual comparisons [file mmc2.xlsx]

## Sheet: 1-GEOaccession
Study number	GEO accession	Ref
1	GSE129505	I. Y. Choi et al 2020
2	GSE121154	J. Wu et al 2018
3	GSE111163	E. van der Wal et al 2018
4	GSE87365	M. R. Hicks et al 2018
5	GSE161025	P. Nayak et al 2021
6	GSE234616	O. G. Jaime et al 2023
7	GSE221912	K. M. Stearns-Reider et al 2023
8	GSE178784	S. M. Somers et al 2022
9	GSE93263	D. Manandhar et al 2017
10	PRJNA610985	L. Bisceglie et al 2021
11	GSE158216	E. Cerro-Herreros et al 2021
12	GSE214495	G. K. Kurekci et al 2022
13	GSE236120	L. Benarroch et al 2023
14	GSM1527072	A. M Kabadi et al 2014
15	GSE128844	A. Bargiela et al 2019
16	GSE98509	A. Dall'Agnese et al 2019
17	GSE86356	V. Todorow et al 2021
18	GSE130646	A. B. Rubenstein et al 2020
19	GSE78158	S. H. Choi et al 2016
20	GSE78677	I. Dunham et al 2012
20	GSE78644	I. Dunham et al 2012
20	GSE78649	I. Dunham et al 2012
21	GSE102812	C. R. S. Banjeri et al 2020
22	GSE89588	B. A. Lucas et al 2018
23	GSE100943	R. Batra et al 2017
24	GSE112101	L. M. Franco et al 2019
25	GSE117609	F. Rossi et al 2019
26	GSE117382	A. Marg et al 2019
27	GSE114938	S. C. Shadle et al 2019
28	GSE163213	A. J. Wood et al 2021
29	GSE119402	R. Resnick et al 2019
30	GSE136807	W. F. Lim et al 2021
31	GSE124072	B. Di Stefano et al 2019
32	GSE235781	U. Raue et al 2024
33	GSE18927	B. E. Bernstein et al 2010
34	GSE147513	L. Mavromattis et al 2023
sc1	GSE147514	L. Mavromattis et al 2023
sc2	GSE188215	J. Wang et al 2022
sc3	GSE147457	H. Xi et al 2020
sc4	GSE130646	A.B Rubenstein et al 2020
sn	GSE233882	C.G. Pass et al 2023

## Sheet: 2-SRA
Study	1	2	3	4	5	6	7	8	9	10	11	12	13	14	15	16	17	18	19	20	20	20	21	22	23	24	25	26	27	28	29	30	31	32	33	34
Ref	I. Y. Choi et al 2020	J. Wu et al 2018	E. van der Wal et al 2018	M. R. Hicks et al 2018	P. Nayak et al 2021	O. G. Jaime et al 2023	K. M. Stearns-Reider et al 2023	S. M. Somers et al 2022	D. Manandhar et al 2017	L. Bisceglie et al 2021	E. Cerro-Herreros et al 2021	G. K. Kurekci et al 2022	L. Benarroch et al 2023	A. M Kabadi et al 2014	A. Bargiela et al 2019	A. Dall'Agnese et al 2019	V. Todorow et al 2021	A. B. Rubenstein et al 2020	S. H. Choi et al 2016	I. Dunham et al 2012	I. Dunham et al 2012	I. Dunham et al 2012	C. R. S. Banjeri et al 2020	B. A. Lucas et al 2018	R. Batra et al 2017	L. M. Franco et al 2019	F. Rossi et al 2019	A. Marg et al 2019	S. C. Shadle et al 2019	A. J. Wood et al 2021	R. Resnick et al 2019	W. F. Lim et al 2021	B. Di Stefano et al 2019	U. Raue et al 2024	B. E. Bernstein et al 2010	L. Mavromattis et al 2023
GEOaccession	GSE129505	GSE121154	GSE111163	GSE87365	GSE161025	GSE234616	GSE221912	GSE178784	GSE93263	PRJNA610985	GSE158216	GSE214495	GSE236120	GSM1527072	GSE128844	GSE98509	GSE86356	GSE130646	GSE78158	GSE78677	GSE78644	GSE78649	GSE102812	GSE89588	GSE100943	GSE112101	GSE117609	GSE117382	GSE114938	GSE163213	GSE119402	GSE136807	GSE124072	GSE235781	GSE18927	GSE147513
SRA	SRR8868591	SRR8035360	SRR6795732	SRR4296459	SRR13001889	SRR24887220	SRR22926643	SRR14892662	SRR5151762	SRR11263456	SRR12671616	SRR21762569	SRR25070253	SRR1614280	SRR8786364	SRR5504981	SRR4240776	SRR9036812	SRR3181980	SRR3192693	SRR3192600	SRR3192610	SRR5944619	SRR4999919	SRR5812279	SRR6870970	SRR7588303	SRR7541422	SRR7221336	SRR13253983	SRR7781284	SRR10063183	SRR8351044	SRR25053942	SRR980475	SRR11413519
	SRR8868592	SRR8035362	SRR6795733	SRR4296460	SRR13001890	SRR24887219	SRR22926642	SRR14892664	SRR5151763	SRR11263455	SRR12671617	SRR21762568	SRR25070252	SRR1614283	SRR8786365	SRR5504982	SRR4240780	SRR9036814	SRR3181981	SRR3192694	SRR3192601	SRR3192611	SRR5944620	SRR4999920	SRR5812278	SRR7963734	SRR7588304	SRR7541423	SRR7221337	SRR13253984	SRR7781285	SRR10063184	SRR8351045	SRR25053944	SRR786776	SRR11413521
	SRR8868593	SRR8035364	SRR6795734	SRR4296461	SRR13001907	SRR24887218	SRR22926641	SRR14892666	SRR5151764	SRR11263457	SRR12671618	SRR21762566	SRR25070251	SRR1614281	SRR8786366	SRR5504989	SRR4240781	SRR9036816	SRR3181982		SRR3192693		SRR5944621	SRR4999921	SRR5812289	SRR7963735		SRR9845449			SRR7781286	SRR10063185		SRR25053943	SRR786775	SRR11413518
	SRR8868594	SRR8035361	SRR6795735	SRR4296462	SRR13001908	SRR24887217		SRR14892663	SRR5151765	SRR11263453		SRR21762565	SRR25070250	SRR1614284		SRR5504985	SRR4240782	SRR9036818			SRR3192694		SRR5944622		SRR5812288	SRR7963736		SRR9845450						SRR25053945	SRR786768	SRR11413520
	SRR8868595	SRR8035363	SRR6795736		SRR13001925	SRR24887216		SRR14892665	SRR5151766	SRR11263452		SRR21762564	SRR25070249	SRR1614282		SRR5504986	SRR4240783	SRR9036820					SRR5944623			SRR6870976		SRR9845452						SRR25053946	SRR786797	SRR11413522
	SRR8868596	SRR8035365	SRR6795737		SRR13001926	SRR24887215		SRR14892667	SRR5151767	SRR11263454		SRR21762560	SRR25070248	SRR1614285		SRR5504991	SRR4240784	SRR9036822					SRR5944625			SRR7963740		SRR9845453						SRR25053947	SRR786796	SRR11413524
	SRR8868597	SRR8035384	SRR6795738		SRR13001899	SRR24887214		SRR14892668	SRR5151768			SRR21762559	SRR25070244			SRR5504983	SRR4240785	SRR9036824					SRR5944624			SRR7963741		SRR9845447						SRR25053948	SRR786795	SRR11413523
	SRR8868598	SRR8035386	SRR6795739		SRR13001900	SRR24887213		SRR14892670	SRR5151769			SRR21762558	SRR25070243			SRR5504984	SRR4240786	SRR9036826					SRR5944627			SRR7963742		SRR9845448						SRR25053949	SRR786794
	SRR8868599	SRR8035388			SRR13001901	SRR24887212		SRR14892660	SRR5151770			SRR21762557	SRR25070242			SRR5504990	SRR4240787	SRR9036828					SRR5944626					SRR9845451						SRR25053950	SRR786788
	SRR8868600	SRR8035385			SRR13001902	SRR24887211		SRR14892669	SRR5151771			SRR21762556	SRR25070241			SRR5504987	SRR4240777	SRR9036813					SRR5944661					SRR9845454						SRR25053951	SRR980457
	SRR8868601	SRR8035387			SRR13001903	SRR24887210		SRR14892671				SRR21762555	SRR25070240			SRR5504988	SRR4240778	SRR9036815					SRR5944662											SRR25053952	SRR786772
	SRR8868602	SRR8035389			SRR13001904	SRR24887207		SRR14892661				SRR21762551	SRR25070239			SRR5504992	SRR4240779	SRR9036817					SRR5944663											SRR25053953	SRR786771
	SRR8868607	SRR8035372			SRR13001905	SRR24887208						SRR21762550					SRR4240812	SRR9036819					SRR5944664											SRR25053954	SRR786782
	SRR8868608	SRR8035374			SRR13001906	SRR24887209						SRR21762549					SRR4240815	SRR9036821					SRR5944665											SRR25053955	SRR786770
	SRR8868609	SRR8035376			SRR13001923							SRR21762548					SRR4240816	SRR9036823					SRR5944666											SRR25053956	SRR786765
	SRR8868610	SRR8035373										SRR21762547					SRR4240817	SRR9036825					SRR5944667											SRR25053957	SRR786763
		SRR8035375										SRR21762546					SRR4240818	SRR9036827					SRR5944668											SRR25053958	SRR786758
		SRR8035377										SRR21762542					SRR4240819	SRR9036829					SRR5944669											SRR25053959	SRR786808
												SRR21762540					SRR4240820						SRR5944670											SRR25053960	SRR786800
												SRR21762539					SRR4240821						SRR5944671											SRR25053961	SRR786799
												SRR21762538					SRR4240822						SRR5944672											SRR25053962	SRR786798
												SRR21762537					SRR4240813						SRR5944673											SRR25053963	SRR980485
																	SRR4240814						SRR5944674											SRR25053964	SRR786757
																	SRR4240870						SRR5944675											SRR25053965	SRR980458
																							SRR5944676											SRR25053966	SRR786774
																							SRR5944677											SRR25053967	SRR786773
																							SRR5944678											SRR25053968	SRR786766
																							SRR5944697											SRR25053969	SRR786759
																							SRR5944698											SRR25053970	SRR786802
																							SRR5944700											SRR25053971	SRR786801
																							SRR5944701											SRR25053972	SRR786803
																							SRR5944699											SRR25053973	SRR786787
																							SRR5944702											SRR25053974	SRR786785
																							SRR5944703											SRR25053975	SRR786767
																							SRR5944704											SRR25053976	SRR786755
																							SRR5944705											SRR25053977
																							SRR5944706											SRR25053978
																							SRR5944707											SRR25053979
																							SRR5944708											SRR25053980
																							SRR5944709											SRR25053981
																							SRR5944710											SRR25053982
																							SRR5944711											SRR25053983
																							SRR5944712											SRR25053984
																							SRR5944713											SRR25053985
																							SRR5944714											SRR25053986
																																		SRR25053987
																																		SRR25053988
																																		SRR25053989
																																		SRR25053990
																																		SRR25053991
																																		SRR25053992
																																		SRR25053993
																																		SRR25053994
																																		SRR25053995
																																		SRR25053996
																																		SRR25053997
																																		SRR25053998
																																		SRR25053999
																																		SRR25054000
																																		SRR25054001
																																		SRR25054002
																																		SRR25054003
																																		SRR25054004
																																		SRR25054005
																																		SRR25054006
																																		SRR25054007
																																		SRR25054008
																																		SRR25054009
																																		SRR25054010
																																		SRR25054011
																																		SRR25054012
																																		SRR25054013
																																		SRR25054014
																																		SRR25054015
																																		SRR25054016
																																		SRR25054017
																																		SRR25054018
																																		SRR25054019
																																		SRR25054020
																																		SRR25054021
																																		SRR25054022

## Sheet: 3-Samples
Category	Classification	Abbreviation	Sample name	SRR
Differentiation	hPSCs	hPSC	1D_hPSC1	SRR8868591
			1D_hPSC2	SRR8868592
			1D_hPSC3	SRR8868593
			1D_hPSC4	SRR8868594
			6D_hPSC1	SRR8035360
			6D_hPSC2	SRR8035362
			6D_hPSC3	SRR8035364
			6D_hPSC4	SRR8035361
			6D_hPSC5	SRR8035363
			6D_hPSC6	SRR8035365
			12D_hPSC_L1	SRR13001889
			12D_hPSC_L2	SRR13001890
			12D_hPSC_S1	SRR13001907
			12D_hPSC_S2	SRR13001908
			12D_hPSC_T1	SRR13001925
			12D_hPSC_T2	SRR13001926
	Myogenic progenitor	DMP	1D_MP1	SRR8868599
			1D_MP2	SRR8868600
			1D_MP3	SRR8868601
			1D_MP4	SRR8868602
			9D_MP1	SRR6795732
			9D_MP2	SRR6795733
			9D_MP3	SRR6795734
			9D_MP4	SRR6795735
			10D_MP1	SRR4296459
			10D_MP2	SRR4296460
			12D_MP_L9	SRR13001899
			12D_MP_L10	SRR13001900
			12D_MP_L11	SRR13001901
			12D_MP_L12	SRR13001902
			13D_MP1	SRR24887220
			13D_MP2	SRR24887219
			13D_MP3	SRR24887218
			13D_MP4	SRR24887217
			13D_MP5	SRR24887216
			17D_MP1	SRR14892662
			17D_MP2	SRR14892664
			17D_MP3	SRR14892666
			17D_MP4	SRR14892663
			17D_MP5	SRR14892665
			17D_MP6	SRR14892667
			17D_MP7	SRR14892668
			17D_MP8	SRR14892670
			17D_MP9	SRR14892660
			17D_MP10	SRR14892669
			17D_MP11	SRR14892671
			17D_MP12	SRR14892661
			15D_MP1	SRR22926643
			15D_MP2	SRR22926642
			15D_MP3	SRR22926641
	Myotube	DMT	6D_MP13	SRR8035384
			6D_MP14	SRR8035386
			6D_MP15	SRR8035388
			6D_MP16	SRR8035385
			6D_MP17	SRR8035387
			6D_MP18	SRR8035389
			12D_MP_L13	SRR13001903
			12D_MP_L14	SRR13001904
			12D_MB_L1	SRR13001905
			12D_MB_L2	SRR13001906
			12D_MB_S1	SRR13001923
			1D_MT1	SRR8868607
			1D_MT2	SRR8868608
			1D_MT3	SRR8868609
			1D_MT4	SRR8868610
			6D_MT1	SRR8035372
			6D_MT2	SRR8035374
			6D_MT3	SRR8035376
			6D_MT4	SRR8035373
			6D_MT5	SRR8035375
			6D_MT6	SRR8035377
			9D_MT1	SRR6795736
			9D_MT2	SRR6795737
			9D_MT3	SRR6795738
			9D_MT4	SRR6795739
			10D_MT1	SRR4296461
			10D_MT2	SRR4296462
Transdifferentiation	Fibroblast	FB	20T_FB1	SRR5151762
			20T_FB2	SRR5151763
			20T_FB3	SRR5151764
			21T_FB1	SRR11263456
			21T_FB2	SRR11263455
			21T_FB3	SRR11263457
			23T_FB1	SRR21762569
			23T_FB2	SRR21762568
			23T_FB4	SRR21762566
			23T_FB5	SRR21762565
			23T_FB6	SRR21762564
			24T_FB1	SRR25070253
			24T_FB2	SRR25070252
			24T_FB3	SRR25070251
			25T_FB1	SRR1614280
			25T_FB2	SRR1614283
			27T_FB1	SRR5504981
			27T_FB2	SRR5504982
			27T_FB3	SRR5504989
			27T_FB4	SRR5504985
			27T_FB5	SRR5504986
			27T_FB6	SRR5504991
	Myogenic progenitor	TDMB	20T_MP1	SRR5151765
			20T_MP2	SRR5151766
			20T_MP3	SRR5151767
			21T_MP1	SRR11263453
			21T_MP2	SRR11263452
			21T_MP3	SRR11263454
			23T_MP1	SRR21762560
			23T_MP2	SRR21762559
			23T_MP3	SRR21762558
			23T_MP4	SRR21762557
			23T_MP5	SRR21762556
			23T_MP6	SRR21762555
			22T_MB1	SRR12671616
			22T_MB2	SRR12671617
			22T_MB3	SRR12671618
			23T_MB1	SRR21762551
			23T_MB2	SRR21762550
			23T_MB3	SRR21762549
			23T_MB4	SRR21762548
			23T_MB5	SRR21762547
			23T_MB6	SRR21762546
			26T_MB1	SRR8786364
			26T_MB2	SRR8786365
			26T_MB3	SRR8786366
			27T_MB1	SRR5504983
			27T_MB2	SRR5504984
			27T_MB3	SRR5504990
	Myotube	TDMT	23T_MT1	SRR21762542
			23T_MT3	SRR21762540
			23T_MT4	SRR21762539
			23T_MT5	SRR21762538
			23T_MT6	SRR21762537
			24T_MT1	SRR25070250
			24T_MT2	SRR25070249
			24T_MT3	SRR25070248
			25T_MT1	SRR1614281
			25T_MT2	SRR1614284
			25T_MT3	SRR1614282
			25T_MT4	SRR1614285
			27T_MT1	SRR5504987
			27T_MT2	SRR5504988
			27T_MT3	SRR5504992
Embryonic	Myogenic progenitor	EMP	13E_MP1	SRR24887215
			13E_MP2	SRR24887214
			13E_MP3	SRR24887213
Fetal	Primary myogenic progenitors	FMP	10F_FSM1	SRR4296454
			10F_FSM2	SRR4296453
	Biopsy	FSM	10F_FSM3	SRR4296456
			10F_FSM4	SRR4296455
			62F_FSM10	SRR980457
			62F_FSM11	SRR786772
			62F_FSM12	SRR786771
			62F_FSM13	SRR786782
			62F_FSM14	SRR786770
			62F_FSM15	SRR786765
			62F_FSM16	SRR786763
			62F_FSM17	SRR786758
			62F_FSM18	SRR786808
			62F_FSM19	SRR786800
			62F_FSM1	SRR980475
			62F_FSM20	SRR786799
			62F_FSM21	SRR786798
			62F_FSM22	SRR980485
			62F_FSM23	SRR786757
			62F_FSM24	SRR980458
			62F_FSM25	SRR786774
			62F_FSM26	SRR786773
			62F_FSM27	SRR786766
			62F_FSM28	SRR786759
			62F_FSM29	SRR786802
			62F_FSM2	SRR786776
			62F_FSM30	SRR786801
			62F_FSM31	SRR786803
			62F_FSM32	SRR786787
			62F_FSM33	SRR786785
			62F_FSM34	SRR786767
			62F_FSM35	SRR786755
			62F_FSM3	SRR786775
			62F_FSM4	SRR786768
			62F_FSM5	SRR786797
			62F_FSM6	SRR786796
			62F_FSM7	SRR786795
			62F_FSM8	SRR786794
			62F_FSM9	SRR786788
	Sorted biopsy	FMP	13F_MP1	SRR24887215
			13F_MP2	SRR24887214
			13F_MP3	SRR24887213
Adult	Biopsy	ASM	33A_ASM1	SRR4240776
			33A_ASM2	SRR4240780
			33A_ASM3	SRR4240781
			33A_ASM4	SRR4240782
			33A_ASM5	SRR4240783
			33A_ASM6	SRR4240784
			33A_ASM7	SRR4240785
			33A_ASM8	SRR4240786
			33A_ASM9	SRR4240787
			33A_ASM10	SRR4240777
			33A_ASM11	SRR4240778
			33A_ASM12	SRR4240779
			33A_ASM13	SRR4240812
			33A_ASM14	SRR4240815
			33A_ASM15	SRR4240816
			33A_ASM16	SRR4240817
			33A_ASM17	SRR4240818
			33A_ASM18	SRR4240819
			33A_ASM19	SRR4240820
			33A_ASM20	SRR4240821
			33A_ASM21	SRR4240822
			33A_ASM22	SRR4240813
			33A_ASM23	SRR4240814
			33A_ASM24	SRR4240870
	Sorted biopsy	AMP	13A_ASM1	SRR24887207
			13A_ASM2	SRR24887208
			13A_ASM3	SRR24887209
	Myofiber type I	AMF	34A_T1_01	SRR9036812
			34A_T1_02	SRR9036814
			34A_T1_03	SRR9036816
			34A_T1_04	SRR9036818
			34A_T1_05	SRR9036820
			34A_T1_06	SRR9036822
			34A_T1_07	SRR9036824
			34A_T1_08	SRR9036826
			34A_T1_09	SRR9036828
			61A_T1_01	SRR25053942
			61A_T1_02	SRR25053944
			61A_T1_03	SRR25053947
			61A_T1_04	SRR25053948
			61A_T1_05	SRR25053951
			61A_T1_06	SRR25053952
			61A_T1_07	SRR25053955
			61A_T1_08	SRR25053956
			61A_T1_09	SRR25053958
			61A_T1_10	SRR25053959
			61A_T1_11	SRR25053962
			61A_T1_12	SRR25053963
			61A_T1_13	SRR25053966
			61A_T1_14	SRR25053967
			61A_T1_15	SRR25053970
			61A_T1_16	SRR25053971
			61A_T1_17	SRR25053975
			61A_T1_18	SRR25053978
			61A_T1_19	SRR25053979
			61A_T1_20	SRR25053982
			61A_T1_21	SRR25053983
			61A_T1_22	SRR25053987
			61A_T1_23	SRR25053990
			61A_T1_24	SRR25053991
			61A_T1_25	SRR25053994
			61A_T1_26	SRR25053995
			61A_T1_27	SRR25053998
			61A_T1_28	SRR25053999
			61A_T1_29	SRR25054002
			61A_T1_30	SRR25054003
			61A_T1_31	SRR25054007
			61A_T1_32	SRR25054009
			61A_T1_33	SRR25054011
			61A_T1_34	SRR25054013
			61A_T1_35	SRR25054015
			61A_T1_36	SRR25054017
			61A_T1_37	SRR25054019
			61A_T1_38	SRR25054021
			61A_T1_39	SRR25054022
	Myofiber type II	AMF	34A_T2_01	SRR9036813
			34A_T2_02	SRR9036815
			34A_T2_03	SRR9036817
			34A_T2_04	SRR9036819
			34A_T2_05	SRR9036821
			34A_T2_06	SRR9036823
			34A_T2_07	SRR9036825
			34A_T2_08	SRR9036827
			34A_T2_09	SRR9036829
			61A_T2_01	SRR25053943
			61A_T2_02	SRR25053945
			61A_T2_03	SRR25053946
			61A_T2_04	SRR25053949
			61A_T2_05	SRR25053950
			61A_T2_06	SRR25053953
			61A_T2_07	SRR25053954
			61A_T2_08	SRR25053957
			61A_T2_09	SRR25053960
			61A_T2_10	SRR25053961
			61A_T2_11	SRR25053964
			61A_T2_12	SRR25053965
			61A_T2_13	SRR25053968
			61A_T2_14	SRR25053969
			61A_T2_15	SRR25053972
			61A_T2_16	SRR25053973
			61A_T2_17	SRR25053974
			61A_T2_18	SRR25053976
			61A_T2_19	SRR25053977
			61A_T2_20	SRR25053980
			61A_T2_21	SRR25053981
			61A_T2_22	SRR25053984
			61A_T2_23	SRR25053985
			61A_T2_24	SRR25053986
			61A_T2_25	SRR25053988
			61A_T2_26	SRR25053989
			61A_T2_27	SRR25053992
			61A_T2_28	SRR25053993
			61A_T2_29	SRR25053996
			61A_T2_30	SRR25053997
			61A_T2_31	SRR25054000
			61A_T2_32	SRR25054001
			61A_T2_33	SRR25054005
			61A_T2_34	SRR25054006
			61A_T2_35	SRR25054008
			61A_T2_36	SRR25054010
			61A_T2_37	SRR25054012
			61A_T2_38	SRR25054014
			61A_T2_39	SRR25054016
			61A_T2_40	SRR25054018
			61A_T2_41	SRR25054020
	Primary myogenic progenitors	pMB	20A_MB1	SRR5151768
			20A_MB2	SRR5151769
			20A_MB3	SRR5151770
			20A_MB4	SRR5151771
			46A_MB1	SRR4999919
			46A_MB2	SRR4999920
			46A_MB3	SRR4999921
			47A_MB1	SRR5812279
			47A_MB2	SRR5812278
			49A_MB1	SRR6870970
			49A_MB2	SRR7963734
			49A_MB3	SRR7963735
			49A_MB4	SRR7963736
			49A_MB5	SRR6870976
			49A_MB6	SRR7963740
			49A_MB7	SRR7963741
			49A_MB8	SRR7963742
			50A_MB1	SRR7588303
			50A_MB2	SRR7588304
			52A_MB1	SRR7541422
			52A_MB2	SRR7541423
			52A_MB3	SRR9845449
			52A_MB4	SRR9845450
			52A_MB5	SRR9845452
			52A_MB6	SRR9845453
			52A_MB7	SRR9845447
			52A_MB8	SRR9845448
			52A_MB9	SRR9845451
			52A_MB10	SRR9845454
			54A_MB1	SRR13253983
			54A_MB2	SRR13253984
			60A_MB1	SRR8351044
			60A_MB2	SRR8351045
			43C_MB1	SRR3192610
			43C_MB2	SRR3192611
	Primary myotubes	pMT	47A_MT1	SRR5812289
			47A_MT2	SRR5812288
Cell lines	Myogenic progenitor	iMB	39C_MB1	SRR3181980
			39C_MB2	SRR3181981
			39C_MB3	SRR3181982
			41C_MB1	SRR3192600
			41C_MB2	SRR3192601
			45C_MB1	SRR5944619
			45C_MB2	SRR5944620
			45C_MB3	SRR5944621
			45C_MB4	SRR5944622
			45C_MB5	SRR5944623
			45C_MB6	SRR5944625
			45C_MB7	SRR5944624
			45C_MB8	SRR5944627
			45C_MB9	SRR5944626
			45C_MB10	SRR5944661
			45C_MB11	SRR5944662
			45C_MB12	SRR5944663
			45C_MB13	SRR5944664
			45C_MB14	SRR5944665
			45C_MB15	SRR5944666
			45C_MB16	SRR5944667
			45C_MB17	SRR5944668
			45C_MB18	SRR5944669
			45C_MB19	SRR5944670
			45C_MB20	SRR5944671
			45C_MB21	SRR5944672
			45C_MB22	SRR5944673
			45C_MB23	SRR5944674
			45C_MB24	SRR5944675
			45C_MB25	SRR5944676
			45C_MB26	SRR5944677
			45C_MB27	SRR5944678
			45C_MB28	SRR5944697
			45C_MB29	SRR5944698
			45C_MB30	SRR5944700
			45C_MB31	SRR5944701
			45C_MB32	SRR5944699
			45C_MB33	SRR5944702
			45C_MB34	SRR5944703
			45C_MB35	SRR5944704
			45C_MB36	SRR5944705
			45C_MB37	SRR5944706
			45C_MB38	SRR5944707
			45C_MB39	SRR5944708
			45C_MB40	SRR5944709
			45C_MB41	SRR5944710
			45C_MB42	SRR5944711
			45C_MB43	SRR5944712
			45C_MB44	SRR5944713
			45C_MB45	SRR5944714
			53C_MB1	SRR7221336
			53C_MB2	SRR7221337
			24A_MB1	SRR25070244
			24A_MB2	SRR25070243
			24A_MB3	SRR25070242
			55C_MB1	SRR7781284
			55C_MB2	SRR7781285
			55C_MB3	SRR7781286
			58C_MB1	SRR10063183
			58C_MB2	SRR10063184
			58C_MB3	SRR10063185
	Myotube	iMT	40C_MT1	SRR3192693
			40C_MT2	SRR3192694
			24A_MT1	SRR25070250
			24A_MT2	SRR25070249
			24A_MT3	SRR25070248
3D		D3D	63_3D_04w_01	SRR11413518
			63_3D_04w_02	SRR11413519
			63_3D_04w_03	SRR11413520
			63_3D_08w_01	SRR11413521
			63_3D_08w_02	SRR11413522
			63_3D_16w_01	SRR11413523
			63_3D_16w_02	SRR11413524

## Sheet: 4-DMTvsAMF
geneID	logFC	1D_MT1	1D_MT2	1D_MT3	1D_MT4	6D_MP13	6D_MP14	6D_MP15	6D_MP16	6D_MP17	6D_MP18	6D_MT1	6D_MT2	6D_MT3	6D_MT4	6D_MT5	6D_MT6	9D_MT1	9D_MT2	9D_MT3	9D_MT4	10D_MT1	10D_MT2	12D_MB_L1	12D_MB_L2	12D_MB_S1	12D_MP_L13	12D_MP_L14	34A_T1_01	34A_T1_02	34A_T1_03	34A_T1_04	34A_T1_05	34A_T1_06	34A_T1_07	34A_T1_08	34A_T1_09	34A_T2_01	34A_T2_02	34A_T2_03	34A_T2_04	34A_T2_05	34A_T2_06	34A_T2_07	34A_T2_08	34A_T2_09	61A_T1_01	61A_T1_02	61A_T1_03
IGF2BP1	12.2758	47.1141	81.2307	88.722	98.6165	709.597	630.053	716.006	696.09	630.156	726.189	645.668	686.549	695.758	672.367	693.255	687.437	242.624	257.922	287.641	299.671	146.101	244.445	240.13	315.288	356.961	283.954	357.141	0	0	0	0	0	0	0	0	0	0	0	0	0	0	0	0	0	0	0	0	0.0468915
HMGA2	12.0328	19.9308	58.4	117.218	115.266	1241.87	841.155	1603.6	1246.77	832.367	1594.77	697.793	750.084	780.543	685.45	737.222	765.112	59.8369	71.2444	61.8648	72.0673	100.047	121.613	313.695	368.867	335.258	345.281	492.349	0	0.0605574	0	0	0	0	0.0302751	0	0	0.0988588	0	0	0	0.191839	0	0	0	0	0	0	0
DCX	11.263	106.799	452.443	146.347	152.814	236.868	183.831	233.423	247.673	194.497	237.697	678.934	689.775	632.565	684.12	720.656	638.106	163.666	228.352	459.887	418.167	115.008	796.724	213.965	261.777	63.9172	141.142	218.417	0	0.726689	0	0	0	0	0.0302751	0	0	0.197718	0	0	0.0314757	0	0	0	0.357771	0	0	0	0.093783
FBN2	10.7976	58.6643	225.078	211.246	217.877	275.39	266.88	294.761	281.294	258.866	285.766	684.303	488.228	522.714	695.651	500.719	514.709	94.9368	106.304	85.513	65.8937	3187.05	439.844	762.902	646.21	431.82	561.146	597.239	0.78195	0	0.152154	0.029388	1.60538	0.0902435	0	0.149341	0	0.197718	0	0.0310055	0.0944271	0.287759	0.497387	0.0306421	0.260197	0.0309358	0	0	0.234457
NEFM	10.7623	13.6454	31.8464	41.9189	37.5484	72.6193	37.7089	52.2171	76.7674	40.594	52.1095	493.091	549.94	465.945	501.392	567.919	459.495	253.521	280.215	514.433	511.086	106.901	852.225	1072.79	871.633	322.619	1324.63	788.64	0	0.181672	0.36517	0.44082	0	0.0902435	0.272476	0.0896048	0	0.131812	0	0.124022	0	0	0.0310867	0	0.325246	0	0	0	0
COL2A1	10.5951	0.805828	1.52504	1.65146	2.58844	383.917	417.716	180.405	363.664	405.814	170.819	365.267	286.401	281.421	354.367	264.008	276.74	13.3714	12.8332	3.79455	3.0868	128.632	34.7057	1169.36	902.003	767.115	2041.73	1646.13	0	0	0	0	0	0	0	0	0	0.131812	0	0	0	0	0	0	0	0.123743	0	0	0
GYG2	10.5778	56.0319	58.9831	117.148	109.833	147.25	172.159	128.689	138.405	167.814	142.674	215.048	220.762	215.384	229.629	225.667	203.878	322.317	317.524	346.05	343.958	46.9729	116.307	66.9543	57.2464	53.1199	94.6656	64.8307	0	1.30198	0	0	0	0.150406	0	0.119473	0	0.0659059	0.0619147	0.372066	0.503611	0	0	0	0.227672	0.309358	0	0.18846	0
TNC	10.462	175.08	92.9376	1048.68	1114.76	2861.52	2300.35	2902.91	2889.56	2304.12	2907.96	1749.33	2032.3	2712.36	1749.66	2026.01	2731.97	877.095	1230.54	497.154	402.481	2169.03	711.179	619.898	555.722	192.077	211.5	313.017	4.13782	4.66292	2.49533	0	0	0.962597	0.908253	1.37394	0.797697	1.15335	0.371488	2.51145	0	0.159866	0.341953	0	0.943214	0.340294	0.0882978	1.03653	0
SOX11	10.4334	73.3841	223.284	155.87	163.264	194.322	151.397	200.951	182.813	141.004	192.833	208.631	186.539	170.833	213.774	184.618	172.728	34.8324	34.5968	106.248	118.18	76.9787	195.542	142.483	216.879	102.918	180.515	263.346	0.456137	0	0	0	0.212032	0.0300812	0.423852	0	0.0613613	0.0659059	0	0.0310055	0	0	0	0.122568	0	0	0	0	0
PTK7	10.0976	241.534	72.1702	282.189	297.639	237.471	254.984	181.206	231.703	261.395	178.343	257.22	270.412	270.467	265.665	267.342	271.258	399.269	422.24	312.983	321.531	679.77	385.85	558.353	483.395	328.217	445.51	411.004	0.651625	0.454181	0	0	0.0908708	0.240649	0.877978	0.209078	0.214765	0.230671	0	1.02318	0	0.287759	0.124347	0	0.0975739	0.0309358	0.0294326	1.09935	0
NEFL	10.057	1.66538	40.6378	21.7149	19.3334	40.2323	36.4744	75.5695	41.6057	34.9033	69.9437	105.036	139.273	144.397	102.452	140.756	143.851	99.4162	104.915	123.188	117.424	48.9789	102.755	612.646	436.249	85.9451	321.401	288.795	0	0.0605574	0.0304308	0	0	0	0	0	0	0.0329529	0	0	0.409184	0.383678	0	0	0.0325246	0	0	0.03141	0
IGF2BP3	9.98948	13.5916	58.8037	71.9263	68.3541	130.252	117.279	113.755	130.701	115.586	108.538	113.287	117.534	108.271	115.757	113.146	111.498	59.9706	61.3879	68.0987	68.0986	38.4476	48.6166	45.0769	71.0132	114.04	78.8309	83.0392	0.0325812	0	0	0	0	0	0	0	0.0306807	0.0659059	0	0	0.0314757	0.0959196	0.341953	0	0	0	0	0	0
MKI67	9.90506	0.107444	8.11859	35.7699	35.7589	1173.88	696.717	529.187	1175.33	667.462	535.306	671.862	654.711	599.283	673.475	657.103	608.426	54.5552	65.6216	48.1773	43.2782	198.757	204.505	72.1231	178.173	129.423	153.339	268.851	1.30325	2.66453	0	0.205716	0	0	0	0.0597365	0.705655	2.40556	0.123829	0.27905	0.283281	0.191839	0	0.0919263	0	0.556845	0	0.15705	0.093783
COL11A1	9.83551	209.569	31.353	337.319	328.701	117.579	162.395	167.075	119.073	150.362	165.524	178.115	181.069	226.127	178.736	195.558	249.467	5.61598	8.07039	62.8812	62.4289	1414.37	154.311	338.698	226.599	114.906	205.551	259.069	0.162906	0.24223	0.0912925	0.029388	0	0	0.181651	0.507761	0.214765	0.461341	0.0309574	0.310055	0.0944271	0.0639464	0	0.122568	0.0975739	0.123743	0.0294326	0.25128	0.211012
KIF1A	9.82346	101.91	51.0888	26.0017	29.7511	23.033	31.7608	50.9142	25.7759	32.5005	46.3969	22.5264	24.9654	18.958	20.8451	25.0047	19.9199	44.2592	34.0015	17.3465	25.9543	215.139	115.375	324.394	266.239	151.343	170.929	219.222	0.0325812	0	0	0	0	0	0.1211	0	0	0	0	0	0	0	0	0	0	0	0	0	0.0468915
SDK2	9.75317	50.9283	51.7616	10.4358	11.3444	106.012	137.368	64.4445	100.162	123.805	65.6245	115.644	94.9527	97.423	119.749	95.2263	87.8348	65.9877	64.2985	49.1937	48.5068	51.7371	170.732	204.549	220.892	92.5535	387.821	336.095	0	0	0	0	0	0	0	0.0896048	0.0306807	0	0.0619147	0.0620111	0.0314757	0.0639464	0	2.20623	0.325246	0	0.0294326	0	0
MEX3A	9.61662	11.1741	35.7936	33.2049	34.8002	150.569	128.614	119.769	159.138	128.99	115.365	178.115	193.552	185.788	183.393	188.369	172.728	61.8426	58.9403	76.0266	78.3669	93.6951	142.408	137.955	197.682	154.268	179.017	233.45	0	0.24223	0	0	0	0.360974	0	0	0	0.230671	0.0619147	0.0310055	0	0	0	0	0	0.309358	0	0	0.0468915
DPYSL5	9.60452	113.031	197.492	95.8197	104.049	39.4276	41.188	35.9807	33.0604	42.7439	36.2258	83.0332	95.5137	81.5194	76.9496	90.4337	82.6208	74.0106	82.4238	541.334	520.346	15.8805	41.5177	115.878	169.007	57.5977	162.284	200.675	0	1.24143	0	0	0	0	0.0605502	0	0.0306807	0.0988588	0	0.0310055	0	0	0.341953	0	0	0	0	0	0
TNNT2	9.46108	92.0256	104.6	147.226	159.173	60.2479	80.4681	38.0854	56.3148	82.4527	33.4392	154.148	137.871	102.689	144.031	132.108	96.7921	454.627	309.321	410.015	368.715	4.17908	111.646	33.4972	33.3793	10.0029	2.52499	6.14007	0.228069	0	0.0608617	0	0.0302903	0.240649	0.938529	0	0	0	0	0	0	0	0	0	0.0325246	0.0309358	0	0	0
PEG10	9.39475	100.997	1042.63	157.24	160.036	5213.4	5269.48	4453.89	5286.02	5324.27	4470.27	2907.73	3097.53	2791.35	2949.81	3132.67	2857.91	2583.48	3117.75	955.821	865.69	381.3	3095.47	655.078	777.306	703.92	614.898	846.949	4.49621	1.12031	1.76499	0.14694	1.66596	0.752029	2.21008	0.985653	0.92042	4.90999	0.866806	2.07737	1.54231	2.23812	0.37304	1.99174	0.878165	0.773396	0.0588652	1.91601	0
B4GALNT4	9.323	5.37219	15.6989	17.1822	19.0139	36.3096	39.0556	25.6575	35.722	35.915	24.8008	28.9437	26.7887	30.6488	24.9476	26.8801	30.2141	16.9148	11.7748	10.5028	9.63837	64.6086	35.1359	107.704	147.077	85.0062	129.63	171.964	0	0	0	0	0	0	0	0	0	0	0	0	0	0	0	0	0	0	0	0	0
SDC1	9.30585	22.1334	13.8151	39.5296	43.8757	66.0815	49.2685	132.698	62.6186	54.7577	130.134	29.8605	35.9053	37.916	31.6003	31.881	33.0216	38.7101	34.3984	18.4985	23.6865	90.4354	54.0663	90.5946	86.7171	118.626	67.9607	80.3291	0.423556	0.181672	0.273878	0	0	0.0601623	0	0	0	0.0988588	0.0309574	0.465083	0	0	0	0	0	0	0	0	0
CRACD	9.29002	9.8311	29.4243	25.0178	25.0216	101.285	88.6608	68.3533	93.0174	87.3847	67.7144	77.5326	82.8908	82.8886	84.3785	82.3072	82.6208	21.5279	20.0437	31.7794	35.3407	53.5759	43.167	111.51	137.53	67.4561	107.761	144.863	0	0.302787	0	0	0	0.0300812	0	0	0	0	0.0309574	0.0310055	0.0314757	0	0	0.367705	0	0.123743	0	0.03141	0
ST6GAL2	9.23803	3.65309	7.17665	33.0643	34.0013	35.4044	29.0673	33.9762	35.4419	28.0744	29.6773	72.2939	49.0893	52.8717	64.3095	45.9461	54.011	24.8039	30.1647	63.9654	59.9721	46.7222	63.6749	83.4224	92.4936	41.3837	46.1773	71.4366	0	0	0.547755	0	0	0	0	0	0	0.0329529	0	0	0.0629514	0	0	0	0.0325246	0	0.0294326	0	0
ADAM12	9.23652	97.5589	120.792	216.833	230.116	54.3136	46.0138	44.9007	56.8751	48.9405	41.3811	67.972	48.2478	55.9261	64.9747	49.2801	51.3372	134.382	156.116	98.2519	91.0291	490.207	141.261	131.424	102.663	73.9562	67.8751	69.3617	0.456137	0.423902	0.121723	0	0	0	0.1211	0	0.153403	0.724965	0.0619147	0.0930166	0.0629514	0	0	0	0	0	0	0.03141	0
TOP2A	9.22663	0.644662	15.9681	109.804	98.6805	1217.53	642.959	368.827	1211.19	648.113	394.165	695.829	649.381	639.306	734.348	676.482	670.191	62.4443	80.307	72.3676	71.1854	165.826	161.051	225.785	336.803	307.236	244.881	381.743	0.293231	2.54341	0.608617	0.264492	0.242322	0.0902435	1.30183	0.806443	0.981781	1.15335	0.0309574	0.248044	0.0944271	0	0	0.0306421	0.357771	0.587781	0	0.37692	0
MMP14	9.19478	266.407	179.506	573.407	587.609	408.358	344.543	1198.19	404.71	325.258	1154.77	338.026	307.579	373.683	340.951	318.185	363.772	369.718	368.79	277.341	303.388	959.601	458.272	487.031	392.181	307.416	316.864	316.743	1.30325	2.02867	0.213016	0.029388	0.969288	0.631704	1.15045	1.07526	1.65676	0.593153	0.0309574	1.02318	0.346233	0.287759	0.0621733	0	0.780591	0.247487	0.0588652	0.722431	0.140674
STRA6	9.17193	1.12816	15.4298	13.563	15.1792	97.3621	97.5269	41.4931	100.022	92.696	40.2664	44.7908	55.4008	63.9306	38.8074	54.1769	58.1554	21.4611	23.3512	9.89295	9.63837	11.9522	9.03495	98.1275	116.776	93.8174	109.259	131.271	0.325812	0.0605574	0	0	0	0	0.0908253	0	0	0	0	0	0	0	0	0	0.130099	0	0	0	0
SHROOM3	9.11506	49.5853	45.1232	50.6681	49.8196	74.6309	65.8783	99.0221	70.4635	62.7247	94.7445	128.217	137.029	119.541	127.178	130.441	123.664	30.4199	27.8495	39.233	36.9786	67.6176	53.636	77.9731	70.4944	84.3201	125.393	94.0913	0.195487	0.333066	0	0.176328	0	0.360974	0.302751	0.298683	0.122723	0.296576	0	0.124022	0.314757	0	0.124347	0	0.227672	0.0309358	0.294326	0	0
ANLN	9.10385	4.51264	17.0445	67.6044	65.3502	311.8	175.189	227.109	310.011	178.057	229.337	280.008	260.314	253.616	285.401	264.529	245.322	45.2621	52.3914	35.3707	30.679	66.6982	56.9345	44.0752	66.7586	69.8033	60.3857	82.277	1.33583	1.09003	0.0304308	0.323268	0	0	0	0	0.092042	0.527247	0.990635	0.837149	0.44066	0.159866	0	0	0.0975739	0.309358	0	0.03141	0.0234457
MAPK15	9.07481	8.05828	2.87066	23.4015	27.1946	24.8434	42.5347	10.5236	24.0949	40.847	9.33512	14.2754	15.5683	14.0079	17.4079	16.5656	11.23	119.005	89.965	88.8332	76.414	3.09252	19.0021	56.6567	52.0579	92.2646	146.578	54.075	0	0	0	0	0	0	0	0	0	0	0	0.0620111	0	0	0	0	0	0	0	0	0
NKD1	8.95312	20.6829	27.675	17.3579	16.8409	11.9691	12.4574	6.81528	13.3082	10.7492	6.54852	28.9437	34.2223	38.3373	29.161	35.0066	31.2836	74.2111	74.6842	104.621	102.242	45.1341	123.836	97.9271	90.9024	86.234	208.975	142.916	0.162906	0	0	0	0	0	0.151376	0	0	0.0659059	0	0.0310055	0	0	0.0310867	0	0	0	0.0294326	0	0
MYBL2	8.94862	0.107444	1.52504	14.1252	13.837	120.898	86.304	133.499	117.252	78.153	141.699	133.063	134.645	112.589	137.822	129.399	106.819	16.5805	25.4019	15.9913	16.5679	60.4296	52.3453	20.2345	39.5017	72.2228	42.9676	67.075	0.651625	1.63505	0.121723	0	0	0.150406	0	0	0.092042	0.197718	0	0	0	0	0	0	0	0.433102	0	0	0
COL26A1	8.94502	5.04986	4.53026	8.29243	10.929	23.9382	24.3537	9.3209	23.1143	25.6716	8.63847	23.1812	13.745	10.7429	22.6192	12.0856	9.22466	8.69139	11.1795	15.7203	15.497	54.9967	49.8356	228.029	281.597	124.909	173.539	233.323	0	0	0	0	0	0	0	0.388288	0	0	0	0	0	0	0	0	0	0	0	0	0
KRT8	8.93398	7.3599	45.3923	35.5591	32.3396	92.132	96.7413	156.351	91.8967	102.434	152.984	90.1054	109.82	142.712	83.3805	109.291	136.498	26.5422	23.4174	9.89295	8.18947	148.357	12.5485	295.705	200.068	851.94	475.168	245.857	0.0325812	0.423902	0.547755	0	0.181742	0.27073	0.0605502	0.0597365	0.0306807	0.197718	0.0619147	0.0310055	0.0629514	0.159866	0	0	0.357771	0.0618717	0	0	0.117229
SALL1	8.91902	4.72752	8.11859	6.18418	6.45513	71.1106	65.7661	73.3645	67.8018	62.0924	74.4023	36.4089	53.2969	51.6079	33.1526	45.7378	54.2784	7.22054	7.60734	7.65687	7.7485	11.1164	5.87988	47.6413	38.1873	39.6142	88.2461	68.0066	0	0	0	0	0	0	0	0	0.0613613	0.0329529	0	0	0	0	0	0	0	0	0	0	0
PPM1E	8.87753	25.6253	37.7223	34.9266	35.3435	36.4102	41.9736	28.3636	36.2824	37.6854	24.8008	32.3489	38.8507	27.1731	33.5962	39.0699	27.0055	108.91	107.297	58.2058	70.4294	8.35817	36.57	18.5517	24.1438	13.3251	29.1871	28.1596	0	0	0.0304308	0	0	0	0.0302751	0	0	0	0	0	0.0629514	0	0	0	0	0.0309358	0	0	0
BUB1B	8.8739	0.107444	2.06329	15.9172	16.3296	248.636	147.581	131.695	254.817	150.362	133.339	147.338	136.047	135.655	148.577	143.152	142.782	12.7697	15.81	9.07983	9.1974	23.57	20.6513	24.2814	45.2437	76.3756	43.2243	68.2183	1.01002	0.211951	0.121723	0	0	0	0.181651	0.209078	0	0.197718	0	0	0.0629514	0	0	0	0.0325246	0.0618717	0	0	0.0468915
ST8SIA2	8.87186	21.2201	27.6301	18.8688	21.4745	66.9868	66.7762	57.7295	68.5023	67.1509	57.2647	58.9352	62.5538	49.1855	65.0856	65.8457	50.6688	164.334	151.022	146.632	149.426	5.09848	55.0701	24.3215	46.904	8.41396	35.1358	54.7102	0.195487	0	0	0	0	0	0	0	0	0	0	0.124022	0	0	0	0	0	0	0.0588652	0	0
PTPRF	8.84632	62.8546	26.6882	95.2927	97.4022	158.716	189.555	319.015	165.302	193.991	305.551	236.92	217.956	226.864	238.389	214.52	213.504	125.691	109.48	72.9097	71.7523	261.527	83.0354	500.855	454.824	653.147	393.213	376.154	0.651625	2.33146	0.943356	0.176328	0.636096	0.78211	1.30183	0.0298683	1.71812	0.197718	0.371488	2.41843	0.188854	0.607491	0.4663	0	0	0	0	0	0.32824
MYL4	8.83088	327.059	586.288	725.728	714.986	97.9656	115.708	111.751	90.6359	108.883	98.7851	304.63	343.906	254.88	295.824	323.707	250.804	1345.43	1378.65	1764.67	1789.34	75.9757	949.53	69.4786	108.993	30.9836	9.75758	29.1336	0	0.0908361	1.1868	0	0.363483	0.300812	0.0908253	0.388288	0.368168	0.329529	0	0.930166	0	0.159866	0.18652	0.0919263	0.130099	0	0.176596	0.816661	0.726818
NR2F1	8.81626	2.84726	19.8255	13.809	14.9235	118.082	107.74	43.4975	117.813	112.424	40.4057	108.441	100.843	48.6589	101.01	94.1844	47.5939	12.3017	10.9149	10.6383	10.9613	138.746	31.0487	169.89	164.925	39.5059	210.558	230.062	0.0651625	0.0908361	0	0	0.121161	0	0	0	0.0306807	0.164765	0	0	0.0629514	0.127893	0.09326	0.153211	0	0.216551	0	0.3141	0
COL25A1	8.75939	67.4747	53.1969	77.8645	76.0236	308.179	298.192	187.22	295.723	298.069	194.644	258.267	249.654	251.088	260.121	251.193	250.002	68.3946	70.5829	55.3598	58.5862	37.0267	38.0758	208.035	268.522	87.1368	76.1776	151.85	0.0325812	0.726689	0.182585	0.029388	0.181742	2.04552	1.93761	1.73236	0.245445	0.823823	0	0.806144	0.0314757	0	2.48693	0	0.520394	0.433102	0.0294326	0.21987	0
SCD	8.72978	125.709	334.432	381.1	374.398	769.342	707.266	682.43	778.881	710.712	700.273	366.053	356.809	318.284	363.238	354.338	323.264	776.141	736.39	827.281	845.531	941.38	932.751	932.632	752.609	526.757	260.373	512.717	1.0426	19.984	3.01265	0	0.121161	0.240649	1.69541	5.61524	2.33173	0.659059	2.87903	3.19357	0.409184	0.0319732	0.37304	0	2.89469	0.37123	0.941843	1.16217	0.0234457
RAB3B	8.71393	44.0519	43.3739	34.8915	34.1611	10.8627	25.2515	38.6868	11.6272	25.5452	44.5856	27.765	47.6867	70.8818	27.7196	53.4476	72.3267	6.68569	5.82127	3.99783	5.85862	30.5909	6.88377	66.794	67.4504	84.7174	84.4801	85.3259	0	0	0.0304308	0	0	0	0.181651	0.358419	0	0	0	0	0	0	0	0	0	0	0	0	0.0234457
IQGAP3	8.70942	0.0537219	1.74931	10.4007	12.9742	175.614	92.701	98.4207	174.688	89.7874	93.6299	118.001	118.656	122.7	115.535	118.147	116.979	10.9645	11.841	6.91151	6.55157	28.2506	17.2811	25.7239	44.8978	37.4836	28.4168	46.961	0.0651625	0.0302787	0	0	0	0	0	0	0.0306807	0	0	0	0.0314757	0.0319732	0	0	0.0975739	0	0	0	0
SHD	8.70307	82.4631	53.0175	71.9966	79.4109	102.693	125.921	58.6315	108.427	119.126	71.0584	118.132	93.5502	55.6101	107.441	81.0569	58.5565	147.954	150.162	170.89	179.097	30.9252	146.997	50.8868	87.2705	28.3113	27.0473	48.316	0.78195	0	0.152154	0.0587761	0.636096	0	0.151376	0.537629	0.0613613	0.428388	0	0.651116	0	0	0.18652	0	0	0.0618717	0	0	0.281349
E2F7	8.69779	11.2279	3.58833	13.9496	15.6265	76.5419	64.4194	79.6787	72.5648	61.4601	82.6228	77.2706	100.423	100.372	90.9203	96.6849	105.215	10.4965	12.0394	9.35087	8.63044	23.8208	21.5118	19.8739	26.4613	27.9141	43.2243	40.2704	0	0.908361	0.36517	0	0	0	0	0	0.276126	0.0329529	0	0	0.125903	0.0959196	0	0	0	0	0	0	0.398578
KCNH2	8.66861	12.0874	16.9548	16.7605	16.6811	89.5169	109.199	39.3883	101.843	105.848	31.9066	73.8655	56.6631	46.8684	66.527	50.6345	42.781	45.5295	48.9516	65.4561	55.6884	82.4115	138.823	76.2101	81.9782	32.9336	38.4312	57.505	0	0.0302787	0.0608617	0	0	0	0.272476	0	0	0.428388	0	0.403072	0.346233	0.607491	0	0	0.325246	0	0	0	0
KIF20A	8.66425	0.161166	3.63318	22.8745	22.4012	260.001	126.706	63.0414	271.067	139.107	62.1412	156.113	154.561	146.398	167.648	160.864	148.397	21.0599	26.2619	23.2416	19.7177	60.4296	42.8801	53.6516	85.0913	81.5034	57.2188	84.606	0.325812	2.60397	0	0	0	0	0.181651	0.119473	0.306807	0	0	0	0	0.159866	0.248693	0	0.130099	0.123743	0	0	0.234457
CELSR1	8.65618	32.7166	19.4667	17.8147	16.6491	18.5069	23.9047	22.1497	18.2112	23.1424	22.0142	38.3734	55.6813	70.9872	38.6966	60.0113	70.455	31.1553	27.1218	23.8515	21.6706	29.5879	14.9865	129.541	101.003	97.0675	209.446	151.596	0	0.333066	0.0304308	0	0.0302903	0.120325	0	0	0	0.0329529	0	0	0	0	0	0	0	0	0	0	0.0468915
NKAIN4	8.63651	3.38448	27.4955	21.8203	25.1175	15.1877	21.7724	9.7218	14.2888	21.3719	8.22048	26.0625	25.5264	20.3272	26.9434	22.8168	20.0536	25.3388	19.7791	108.551	116.416	8.44175	62.0256	38.8663	45.9701	29.2141	33.5524	30.8697	0	0	0	0	0	0	0	0	0	0	0	0	0	0	0	0	0	0	0	0	0
LMNB1	8.61366	1.18188	6.86267	29.5154	29.4955	499.987	338.258	373.337	498.147	334.237	387.756	355.052	347.131	325.13	359.8	342.877	328.344	38.2421	42.3365	36.3193	33.6398	62.1848	71.204	55.7752	105.05	117.651	110.372	171.118	0.488719	0.69641	0.152154	0	0	0	0.302751	0.388288	0.674975	0.659059	0	0.5581	0.157379	0.223812	0	0	0.357771	0	0	0.53397	0
KIF23	8.59857	5.90941	8.97081	41.5324	39.5617	183.359	93.2622	103.332	187.716	101.548	104.916	142.361	128.894	144.502	134.052	143.985	134.627	22.0628	23.7481	22.293	20.8516	35.9401	26.6029	30.1715	45.0707	48.5337	41.2557	54.6678	0.456137	0.484459	0	0.352656	0	0.0300812	0.211926	0.17921	0.0306807	1.18631	0.0309574	0.0620111	0	0.0639464	0	0	0	0.154679	0	0	0.0234457
FAM83H	8.5819	13.323	8.2083	5.34089	5.56036	46.1666	63.8582	37.6845	40.9052	57.9192	38.1765	18.8593	16.4099	18.4314	17.8514	18.2326	19.1178	57.8312	46.9009	26.6974	24.6944	21.4805	43.0953	12.3411	17.9176	67.2755	46.9476	30.2769	0	0	0	0	0	0	0	0	0	0.0659059	0.0309574	0	0	0	0	0	0	0	0	0.03141	0
SLC7A11	8.55797	11.7114	39.1576	60.858	55.7315	32.4876	18.2933	117.263	23.5345	18.4633	130.692	29.0747	28.7523	32.018	27.387	29.3805	33.1553	22.5976	23.3512	19.3793	44.4121	84.6682	37.6456	28.0479	21.6187	41.4198	75.9208	41.7102	0	0	1.09551	0	0	0.0300812	0.0302751	0.298683	0	0.0988588	0	0.27905	0.125903	0	0	0	0.0975739	0	0	0.03141	0
LIN28B	8.55327	0.107444	1.74931	0.562199	0.57521	218.461	184.953	214.281	233.664	200.694	215.126	129.658	129.596	135.023	138.376	133.463	139.172	6.55197	6.61508	1.96504	1.38591	1.00298	0.573647	29.0496	33.241	88.6174	50.6281	50.1792	0	0	0	0	0	0	0	0	0	0	0	0	0	0	0	0	0	0	0	0	0
TRAF4	8.53762	29.2247	54.6323	79.5862	77.2699	101.888	115.035	131.896	92.8773	108.757	141.002	105.429	107.155	96.0539	99.1253	106.27	100.535	80.6962	74.9488	77.3818	78.0519	37.6953	60.5198	63.4282	79.4878	111.259	99.8012	89.518	0.293231	0.151394	0.0912925	0.14694	0.0908708	0.180487	0.333026	0.0896048	0.245445	0.922682	0	0.341061	0.22033	0.0639464	0.09326	0	0.162623	0.309358	0	0.28269	0.211012
MIR503HG	8.5052	7.19873	52.2101	51.3358	53.4945	222.283	298.641	66.6495	213.352	284.664	68.9684	129.396	124.126	102.057	135.161	119.918	94.653	150.562	120.659	414.962	395.362	28.6685	99.4561	7.05204	34.8667	19.3918	11.2982	19.7753	0.130325	0.0908361	0.0304308	0	0	0.0300812	0	0.149341	0.153403	0.131812	0.0309574	0.310055	0.125903	0.287759	0.09326	1.1644	0.0975739	0.123743	0	0	0
MYMK	8.48491	111.58	92.3097	110.331	118.046	19.0098	24.8026	9.42113	19.7522	25.7981	9.61378	53.6965	46.4244	34.0191	51.5585	42.4038	34.8933	300.789	304.492	318.133	308.05	25.7432	285.318	14.5849	25.8041	4.51393	2.311	7.79154	0	0	0	0.029388	0.0908708	0.210568	0.242201	0.0896048	0.214765	0.362482	0	0.0930166	0.188854	0.0959196	0.27978	0	0	0	0	0	0
GPC2	8.47342	10.1534	14.6224	20.2743	24.0949	29.6713	33.6687	18.1407	29.138	24.1541	19.3669	30.2534	31.5574	31.9126	35.1484	29.1722	28.6098	48.8055	38.7643	51.2943	56.6963	7.27161	26.4595	60.2628	91.7326	41.167	69.5013	104.466	0.0651625	0.302787	0	0	0	0.120325	0.211926	0	0.092042	0.0659059	0	0.124022	0	0	0	0	0	0	0	0	0.093783
PCYT1B	8.47312	3.86797	5.24793	11.8413	11.7279	41.9422	42.7592	18.9425	44.4074	40.4676	17.9736	24.4909	19.215	24.0135	22.5083	24.2754	22.8611	15.5777	22.822	22.564	20.1587	53.1579	23.0176	17.1092	26.8418	19.464	28.588	28.6678	0	0	0	0	0	0	0	0	0	0.0329529	0	0	0.0629514	0	0	0	0	0	0	0	0
LSAMP	8.46408	1.34305	49.9226	10.5061	10.7692	92.836	73.8466	61.3376	87.554	74.6121	62.5592	38.8973	45.1622	64.8785	37.4769	48.0299	60.2945	16.2462	21.6313	16.4657	15.938	75.8086	12.6919	360.776	275.855	116.784	325.766	255.766	0.26065	0.181672	0	0.176328	0	0	0.0302751	0.119473	0.859059	0.263623	0	0.248044	0.0314757	0	0.0310867	0.0306421	0.0975739	0.185615	0	0	0.0468915
FOXM1	8.44018	0.376053	1.30077	8.32757	8.8838	154.794	98.5369	115.459	165.302	99.3985	114.39	115.12	111.082	110.272	112.542	123.877	113.904	14.6417	20.0437	15.7881	13.9851	52.2386	44.8162	25.6037	47.077	52.2171	43.9947	69.0652	0.228069	0.847804	0.0304308	0	0.181742	0	0	0.0597365	0	0.263623	0	0	0.0944271	0.0959196	0	0.0306421	0	0.154679	0	0	0
KIFC1	8.43982	0.107444	2.06329	11.3142	10.8331	230.933	133.889	124.479	231.003	130.761	122.889	137.908	135.767	121.226	135.05	132.629	122.862	18.1851	16.4715	12.8744	11.2133	29.2536	26.5312	41.1903	71.0132	66.8783	49.8578	79.1011	0.586462	1.51394	0	0	0	0.842273	0.333026	0.0896048	0	0.461341	0	0.744133	0	0.287759	0	0	0.0650493	0	0	0	0
DLGAP5	8.42184	0.107444	3.09493	29.0586	23.999	275.994	140.735	77.7744	294.462	151.374	80.8115	149.434	136.047	141.764	157.226	138.984	141.177	13.4382	16.67	11.4514	10.2053	27.3312	22.444	25.804	47.665	60.5588	46.7337	63.6027	0.0977437	1.51394	0.0304308	0.029388	0	0	0	0.209078	0.153403	0.197718	0	0	0	0	0	0	0	0.649653	0.11773	0.0628201	0.093783
RRM2	8.41801	0.107444	3.22949	36.9997	36.1743	275.289	195.054	295.663	290.96	200.694	279.357	201.428	194.674	177.573	213.552	182.951	197.729	25.2719	34.3322	27.5783	24.6944	65.528	55.9306	29.6105	73.5037	69.8033	69.8865	109.886	0.879694	1.78644	0.456463	0.029388	0	0	0	0	0.122723	0.0988588	0	0.310055	0.125903	0	0	0	0	0.587781	0.0294326	0.18846	0
HJURP	8.41716	0.590941	1.92873	13.3522	11.7598	134.476	72.0509	89.8014	124.397	74.9915	86.6633	87.748	80.5064	76.148	80.6086	81.3695	77.0058	9.7611	12.1717	8.26671	8.06348	17.8865	14.8431	32.1749	39.7785	45.4643	25.7206	39.8046	0	0.514738	0	0.117552	0	0	0	0	0	0	0	0	0.0314757	0	0	0	0	0.525909	0.0294326	0	0
MDFI	8.39294	12.356	14.6224	45.5381	47.5826	74.2286	58.1345	45.4018	68.2221	56.7811	44.8643	43.874	31.5574	32.9659	42.3555	32.0894	31.8184	56.2266	50.01	65.6594	66.3977	147.522	105.695	137.996	187.824	100.931	109.944	172.896	0.619044	0.181672	0	0	0.333193	0.691867	0.575227	0.268814	0.214765	0.922682	0	0.0620111	0.125903	0.159866	0	0	0.0325246	0	0	0.15705	0
RIMS4	8.3878	7.57478	8.16344	8.18702	9.29923	21.6249	39.6168	26.3591	24.0949	39.7088	29.6773	61.4236	53.2969	36.1255	61.094	53.135	39.4388	43.7244	53.7144	8.67327	7.24453	79.6533	138.536	71.4019	90.9024	39.3253	39.1159	59.4952	0	0	0.0304308	0	0	0.51138	0	0.268814	0.552252	0.131812	0	0	0	0.255786	0.0310867	0	0.0325246	0	0	0	0
KIF18B	8.38472	0	0.941936	4.81383	6.10362	138.299	77.9991	83.5875	136.444	79.0382	81.0901	96.9157	93.4099	80.5715	94.2466	98.5602	81.8187	7.08683	9.52571	7.92791	6.99254	23.7372	23.4478	19.4732	37.2534	37.1947	28.8876	51.3225	0	0	0	0	0	0	0	0	0	0	0	0	0.0314757	0	0	0	0	0	0	0.659611	0.0234457
CDH2	8.36841	79.8844	28.2132	77.232	77.7812	178.128	197.074	254.872	184.634	194.877	258.875	236.134	258.63	295.955	228.853	271.197	308.825	31.0884	47.0332	28.3914	28.8521	465.55	253.839	247.823	242.822	133.071	322.899	302.261	0.651625	0.756968	0.213016	0	0.696676	0	0.333026	0.209078	0.889739	0.659059	0	1.08519	0.692466	0.127893	0.37304	0	0.292722	0.464038	0	1.19358	0
SHISAL1	8.35959	13.6454	22.7859	17.8147	17.5759	14.4836	12.2329	3.80854	11.9073	10.8757	5.9912	41.6476	27.49	16.2196	41.5794	27.2968	18.4493	42.7884	47.6285	64.5752	66.1457	6.8537	43.7406	20.3547	29.4707	10.039	26.5338	26	0	0	0	0	0.424064	0.0300812	0	0	0	0	0	0	0	0	0	0	0.0325246	0.154679	0	0	0
KNL1	8.34047	0.429775	4.44055	26.7044	24.6062	213.432	106.73	108.644	219.796	106.101	104.498	126.252	114.869	115.012	130.393	121.064	117.38	7.35426	8.4673	7.99567	6.92955	24.9909	23.8781	18.6719	39.5363	29.7558	31.4553	50.3486	0	0.454181	0.0608617	0	0	0	0	0	0.0613613	0.197718	0.247659	0.0930166	0.22033	0	0	0	0	0.278423	0	0.03141	0
TRIM71	8.33911	0.85955	3.8126	0.913573	0.543254	172.697	168.456	221.597	164.321	157.824	222.371	65.0907	87.5192	102.163	66.3053	85.9537	98.7974	3.00856	1.52147	3.99783	3.96874	1.50447	0.788765	20.1945	19.6125	243.499	29.2299	31.759	0	0	0	0	0	0	0	0	0	0	0	0	0	0	0	0	0	0.154679	0	0	0.0234457
CACNG4	8.33071	4.45892	7.35607	12.2981	13.1979	15.9923	13.6919	20.6463	14.4289	16.44	20.7602	30.1225	30.4354	27.6997	34.9267	36.0485	28.2087	8.69139	9.92261	68.3697	62.3659	13.6238	42.5216	36.5424	60.7054	36.5447	54.3086	68.2183	0	0.272508	0	0	0	0	0	0	0	0	0	0	0	0	0	0	0	0	0	0	0.0234457
IGFBPL1	8.32445	7.09129	7.22151	24.6313	22.7208	4.62671	2.80572	3.40764	6.1638	2.14984	4.31923	11.5251	10.0984	10.3216	11.4205	8.54327	10.5616	57.3632	56.8235	40.6559	42.0183	2.34029	40.3704	74.9679	167.761	94.5035	160.786	194.323	0	0.393623	0	0	0	0	0	0	0	0	0	0	0	0.0639464	0	0	0	0	0	0	0
L1CAM	8.2971	11.9263	24.3558	17.8849	21.9219	150.066	98.6492	281.431	148.352	95.4782	295.659	135.289	79.5247	85.627	136.824	75.1183	89.038	79.2254	73.6258	34.0155	29.6081	15.1283	6.66865	102.495	116.568	26.5419	103.524	121.997	0.5213	1.27171	1.30853	0.14694	0	0.180487	0.302751	0.0298683	0.153403	0.889729	0.371488	0.527094	0.0944271	0	0	0	0.878165	0.649653	0.412056	0.15705	0
FAT1	8.29242	1351.48	659.4	1240.98	1234.85	950.79	1081.21	879.372	945.724	1080.61	892.41	1447.84	1295.68	1283.35	1462.38	1323.48	1320.2	408.027	462.857	534.355	485.824	854.873	729.895	365.904	378.899	407.301	406.394	383.395	4.36589	6.1163	1.2781	0	0.424064	0.631704	2.96696	0.985653	2.36241	4.34979	0.557232	2.69748	1.47936	1.24695	0.963687	0.367705	0.943214	2.96984	2.26631	2.01024	1.6412
MELK	8.26914	0.537219	2.42212	18.0958	16.745	101.084	64.6438	106.84	114.591	70.8183	105.891	79.2351	89.3425	84.3631	89.0353	85.2244	84.3588	11.3657	14.7516	9.21535	10.7093	23.57	21.4401	16.8688	30.2662	32.6447	30.471	39.2541	0	0	0	0.411432	0.696676	0	0	0.119473	0	0.296576	0	0	0	0.159866	0	0	0	0.154679	0	0.03141	0
FBXL19	8.25526	8.91783	10.5407	16.6551	19.0458	60.449	55.5533	45.2014	52.1122	57.2869	41.799	46.7553	43.0583	41.9182	44.0187	38.028	39.3051	16.9148	15.2147	17.4143	18.5208	36.1073	33.7735	42.3923	71.117	71.0311	88.075	102.01	0.195487	0.393623	0.0608617	0	0	0	0	0.0896048	0.0306807	0.0329529	0.123829	0.0930166	0.0314757	0	0.0310867	0	0	0.0618717	0.323758	0	0
SEMA3A	8.23382	13.1619	46.3343	98.455	90.979	157.912	157.682	81.8836	149.472	156.432	78.3035	248.969	212.767	203.377	264.556	224.521	216.178	54.4215	63.3063	47.0931	51.4677	88.3458	102.181	107.704	126.011	84.934	76.306	121.404	0.228069	0.635853	0	0.29388	0.272612	0.752029	0.666053	0.388288	0.276126	0.329529	0.0309574	0	0.472136	0.351705	0.963687	0	0.130099	0.494973	0.11773	0.879481	0
MYRF	8.22606	0.752106	1.21106	1.47577	1.8215	61.2537	106.169	29.1654	68.9225	98.8926	31.7673	130.181	101.545	128.072	117.088	101.998	128.343	2.80799	2.51373	2.57488	1.38591	136.656	5.80818	67.4752	57.3848	298.208	70.1861	68.3454	0.325812	0	0.0608617	0	0	0	0	0	0	0.0988588	0	0.0620111	0	0.0959196	0	0	0.0325246	0	0	0	0.586144
ESPL1	8.21544	0.537219	1.56989	5.69226	5.84797	147.25	79.5703	84.7902	147.091	70.0595	82.7621	77.7945	77.8416	72.1457	76.2843	76.4727	65.3747	6.95311	10.3195	8.33447	6.67757	17.4686	14.628	19.6736	45.7971	42.8281	42.668	69.0229	0	0	0	0.14694	0	0.150406	0	0.149341	0.306807	0	0	0	0.188854	0	0	0	0.0325246	0.154679	0	0.18846	0
RPRM	8.19798	1.61166	10.8098	1.33522	2.30084	29.269	41.5247	10.9245	29.8384	43.3762	9.89244	60.6378	59.1877	36.2308	59.9852	51.989	36.2302	25.8736	30.6278	7.45359	6.67757	1.75522	11.7598	37.4239	47.6996	18.2001	28.9732	48.4007	0	0	0	0	0	0	0	0.0597365	0	0	0	0	0	0	0	0	0	0	0	0	0
GPR173	8.17992	3.86797	6.68326	6.71125	7.03034	30.7777	42.5347	15.9357	28.1574	38.95	13.097	24.098	32.3989	28.3317	25.7238	32.1936	27.8077	16.7811	13.2963	19.2438	15.875	14.2925	15.4168	99.049	104.462	53.6615	82.4258	104.466	0	0	0	0	0	0	0.0302751	0	0	0	0	0.0620111	0	0	0.0310867	0	0	0	0.0882978	0	0
EPHB2	8.16499	20.092	14.443	38.4755	39.5297	75.5361	108.75	48.0077	74.526	120.138	47.2329	37.7185	48.388	59.4017	40.6924	46.988	61.8988	26.609	31.3555	18.9728	19.9697	94.1966	42.5933	59.0207	79.0727	48.3893	64.4942	82.7004	0	0.181672	0.152154	0	0	0	0.393577	0	0.398849	0.0988588	0.340531	0.27905	0.0629514	0	0.528473	0.0612842	0.487869	0	0	0	0
RCOR2	8.16062	1.34305	2.2427	5.1652	5.20885	51.4973	50.0541	33.4751	52.5324	46.5377	26.3334	48.5888	53.0164	46.6577	47.2342	49.9052	46.5244	7.88911	7.80579	12.3323	14.1741	28.167	36.2832	94.4412	106.468	54.2393	57.4755	90.1109	0	0.181672	0	0.029388	0.151451	0.0902435	0.242201	0.149341	0.184084	0.0659059	0	0.248044	0.0314757	0.159866	0	0	0.0650493	0.123743	0	0	0
KIF4A	8.14704	0.161166	2.19785	10.7169	11.4083	152.179	83.2738	81.2823	157.737	81.9468	85.27	83.0332	83.5921	86.6802	90.4768	96.4765	88.6369	9.82796	11.3779	10.9093	8.81943	24.3223	23.0176	18.3113	38.0836	37.7003	38.5167	51.8307	0.293231	0.211951	0	0.14694	0.121161	0.27073	0	0.0597365	0.0306807	0.395435	0	0.155028	0	0.255786	0	0	0	0.0309358	0	0	0
CSDC2	8.13434	33.2001	9.19509	54.7441	61.6753	24.944	23.7925	40.591	21.9936	23.6482	43.471	47.2792	44.1804	38.3373	47.6777	40.7368	33.4227	59.9038	52.1929	64.3042	57.9562	37.1938	44.4577	33.978	42.9953	9.31674	14.3368	22.9935	0	0	0	0	0	0	0.242201	0	0.368168	0.197718	0	0.124022	0	0	0	0	0.130099	0	0	0	0.093783
RAC3	8.13055	1.28932	3.85745	8.43298	9.71466	15.8918	11.2229	19.9447	19.6121	15.6812	22.2928	13.0967	10.9399	10.0056	10.4226	9.68932	8.95728	18.7868	14.9501	12.2645	11.0873	22.6506	16.3489	50.1255	52.5076	42.1059	32.9532	41.7102	0	0.0605574	0	0.029388	0	0	0	0	0	0	0	0	0	0	0	0	0	0	0	0	0
STMN2	8.12995	4.13658	7.26636	10.9629	10.9609	33.6945	32.6586	124.78	36.1423	33.3857	118.849	6.15546	6.31148	13.7972	7.42885	5.73025	12.4332	0.802282	0.793809	3.45576	3.21279	6.35221	2.22288	226.346	280.698	76.6284	264.353	319.623	0	0	0.456463	0	0	0	0	0	0	0	0	0	0	0	0	0	0	0	0.323758	0.15705	0
ADGRB2	8.11279	34.4894	15.6541	21.5392	24.1269	8.8511	13.0185	13.2297	7.98493	11.7609	13.6544	12.3109	7.99454	6.74062	9.09203	6.98048	8.15513	69.5311	52.4576	54.6145	58.3342	60.4296	58.5837	131.384	101.764	48.3532	63.4242	65.9317	0.358394	0	0.0304308	0	0.0302903	0.120325	0.151376	0.0298683	0.092042	0.0988588	0	0	0.346233	0	0	0.796695	0.130099	0.959011	0	0	0
BIRC5	8.10136	0.107444	1.70445	19.5013	21.0271	204.682	123.34	91.405	194.72	117.988	95.3018	135.551	132.681	117.118	127.178	124.919	125.134	17.7171	23.9466	17.6176	15.371	38.7819	35.2793	27.1263	41.9922	45.067	36.0774	55.8112	0.586462	1.48366	0	0.117552	0	0	0	0	0.337487	1.28516	0.0309574	0	0.22033	0.319732	0.0310867	0	0.0975739	1.73241	0	0.21987	0
DPYSL4	8.09939	41.8493	27.6301	28.2856	30.4542	23.4353	25.3637	41.6935	20.3125	22.0042	37.3405	30.5154	27.49	35.0723	27.9414	25.2131	33.5564	39.3118	40.6166	9.14759	7.49651	55.0803	111.144	72.644	89.9685	18.8502	74.8937	101.29	0	0	0.0912925	0.264492	0	0	0.514677	0	0.153403	0.362482	0	0	0	0.0639464	0.0310867	0	0.162623	0	0.0294326	0.0628201	0.633035
CDC20	8.08773	0.376053	1.39048	13.1063	13.3896	179.335	92.9255	94.4117	178.47	91.8108	97.2524	114.203	106.734	116.065	110.324	111.479	112.033	13.8394	19.5145	10.2317	10.9613	41.7908	23.8781	48.2824	68.1768	94.4674	57.9891	78.5929	0.325812	0.787247	0.699909	0.382044	0.333193	0	0.0908253	0.328551	0.092042	0.329529	0	0	0	0	0	1.56275	0	0.587781	0	0	0.16412
FASN	8.08427	38.3574	59.2971	50.879	61.4196	401.921	414.012	372.736	402.608	407.711	356.128	314.845	241.66	204.114	303.918	220.25	192.648	170.418	158.166	183.629	159.506	578.469	632.159	223.662	399.237	455.329	267.863	454.577	0.195487	1.02948	1.15637	0	0.454354	0.571542	0.242201	0.448024	0.613613	0.659059	0.526275	0.89916	0.251806	0.351705	0.404127	1.10312	0.357771	0.556845	0.176596	0.659611	0.32824
NRCAM	8.05017	18.3729	15.2504	9.31141	8.91575	129.85	162.732	79.2778	133.642	175.528	84.5734	32.6108	37.8689	43.0768	32.1547	37.1945	45.8559	49.6747	54.9051	10.0285	7.6855	12.788	2.438	16.0274	19.0591	9.60563	11.769	18.9707	0	0.726689	0	0	0	0	0	0.507761	0.0613613	0.164765	0	0	0.125903	0.255786	0.404127	0	0	0	0	0	0
FSD1	8.03777	0.913272	3.99201	12.5792	13.2937	27.7603	28.8428	17.9402	27.4569	27.1892	14.4903	15.7161	13.8853	18.8527	17.297	15.107	13.3691	12.5022	14.6855	18.3629	19.2137	5.26565	8.10277	24.1612	35.1434	22.8946	27.0901	34.215	0	0.272508	0	0	0	0	0	0	0	0	0	0	0	0	0	0	0	0	0.0882978	0	0
PIEZO2	8.03646	4.19031	48.263	67.7801	65.6378	25.3463	9.98837	18.4414	27.0367	9.73751	16.9983	23.4431	10.6594	7.89917	23.6171	10.627	10.1605	4.54627	4.5644	7.04703	7.49651	419.998	128.856	107.704	119.647	45.1031	163.097	149.437	0.553881	0	0.517324	0	0.121161	0	0.0302751	0.0597365	0.276126	0.296576	0	0.0930166	0.314757	0	0	0	0.162623	0.525909	0	0	0
DIAPH3	8.02554	5.42591	3.00522	16.7957	17.1604	62.7624	33.4442	59.2328	65.8406	40.594	62.8379	86.1764	76.439	76.0426	90.9203	78.4523	83.1556	5.95026	7.47504	5.08199	5.60664	44.8834	14.5563	12.7417	15.6347	21.1613	18.3169	22.7818	0.195487	0.181672	0.0912925	0	0	0	0	0.0597365	0	0.5602	0.371488	0	0	0.127893	0	0	0	0.154679	0.0588652	0	0.0234457
ASPM	7.99273	0.966994	10.0025	47.1544	47.4229	484.397	233.436	147.33	498.848	242.553	140.445	214.131	211.505	198.006	226.303	212.332	209.493	11.9674	15.9423	13.2809	10.1423	49.7311	32.7696	24.7623	55.0672	60.7394	53.2387	94.3031	0.977437	0.393623	0.182585	0.264492	0.181742	0.180487	0.211926	0.537629	0.153403	0.659059	0.154787	0.465083	0.346233	0.255786	0.18652	0	0.42282	0.154679	0.0588652	0.21987	0.117229
SEMA3D	7.98323	7.62851	35.1656	26.5639	25.4051	8.3482	3.59132	4.20944	10.3664	3.16153	3.76191	24.8838	19.0747	17.9048	27.9414	23.1294	16.5776	35.7016	40.0874	69.3184	65.8307	29.17	29.3994	54.7735	82.7392	35.2808	37.2329	55.8958	0.456137	0	0	0	0	0	0.1211	0.0298683	0.0613613	0.329529	0	0	0	0	0	0	0.520394	0.0618717	0	0.722431	0.234457
ERBB3	7.98036	71.9873	102.671	97.8577	95.7725	237.572	345.44	142.219	243.05	341.066	140.584	183.092	189.064	161.775	186.165	190.244	164.306	346.452	355.362	364.277	365.25	33.5163	294.496	53.6916	120.442	118.301	45.2358	81.2184	1.17292	0.575296	1.33896	4.32004	1.39335	0.902435	10.5055	0	0.0306807	1.48288	0	2.2324	1.66821	0.0319732	0.155433	1.89981	0.42282	0.402166	0.235461	1.28781	0
ADAMTS14	7.97385	33.6299	27.8544	78.6375	85.2589	24.4411	24.6903	70.8589	22.8341	26.051	66.8785	22.6573	15.9891	19.5899	25.7238	16.3572	16.444	72.0717	69.9214	64.2364	62.4289	14.6268	11.0427	8.45443	5.98406	4.33337	7.74615	5.886	0	0.24223	0.395601	0	0.333193	0	0.0605502	0.0597365	0	0	0	0.0930166	0	0	0.0310867	0	0	0.309358	0	0	0
TICRR	7.96933	1.07444	1.83902	5.90309	5.46449	81.4704	51.6253	58.5313	78.1682	55.7694	55.5927	51.2082	50.0711	46.9737	46.7907	50.7387	57.6207	7.2874	8.40115	5.28527	5.48064	20.3103	19.504	26.8859	30.4046	35.3892	22.1257	39.7199	0	0	0	0	0	0	0.1211	0	0	0	0	0	0	0	0	0	0.0325246	0	0	0	0
NNAT	7.95763	122.754	133.217	66.8665	69.5045	109.633	123.34	46.4041	104.084	106.733	47.7902	106.083	116.973	102.584	105.556	120.231	114.038	5.21484	5.29206	191.693	178.026	1.00298	4.37406	360.656	616.22	7.22228	534.527	484.261	0.162906	0.393623	0.456463	0.0587761	0.363483	0.481299	0	0.149341	0.092042	0.362482	0.340531	0.155028	0.377708	0.959196	0.248693	0	0.0650493	0.402166	0.11773	0.12564	0.187566
PLXNB1	7.92883	41.3658	41.176	51.7925	57.3612	112.55	113.239	116.862	109.828	114.194	113.693	120.49	135.767	147.767	119.416	134.921	146.391	84.3065	82.6223	121.222	117.046	62.6863	62.671	85.8265	115.496	194.857	193.354	188.521	0.814531	0.666132	1.06508	0	1.5448	0	0.544952	0.597365	0.490891	0.823823	0.0309574	0.155028	0.157379	0.0639464	0	0	0.325246	0.0309358	0.11773	0	0.539252
SYNGAP1	7.92515	3.00842	7.93917	4.11108	4.98515	89.3157	102.802	80.6809	90.9161	102.939	85.1307	65.0907	84.7141	92.2623	63.5333	79.0774	89.038	24.6033	24.2773	26.1553	20.5367	37.7789	33.1281	176.501	156.969	140.04	204.01	171.71	0.325812	0.0605574	0.243447	0.029388	0.0302903	0.240649	0.0302751	0.0896048	0.398849	0.164765	0.0928721	0.0310055	0.188854	0.0639464	0.0310867	0	0.162623	0.37123	0	0.0628201	0.093783
DCC	7.91151	0	11.1687	1.6866	1.56585	104.805	181.699	63.6427	105.765	179.069	54.6174	56.8398	86.1166	116.276	63.3116	90.4337	113.637	0.869139	1.38917	0.745359	0.692955	3.59401	2.65312	51.4879	106.71	7.11395	85.8923	142.704	0.0977437	0.151394	0	0	0	0	0	0	0.368168	0	0	0.0310055	0	0	0	0	0	0.0618717	0	0	0
BRSK1	7.9062	7.09129	5.51705	11.5953	15.1472	13.679	13.9164	9.82203	11.4871	12.5197	10.4498	11.3941	9.11658	10.4269	7.87237	9.58514	8.68989	14.9759	12.8994	17.6176	18.2688	12.788	18.7152	47.5612	52.3692	34.4864	45.9205	54.5831	0.26065	0.151394	0	0	0.0302903	0	0	0	0	0.0329529	0	0.0310055	0	0	0	0	0.0650493	0	0	0	0
DSP	7.9049	181.472	21.53	82.7135	82.1272	151.273	143.653	187.22	150.593	140.751	188.514	73.4726	119.638	140.184	79.278	125.544	145.322	28.8153	28.2464	8.94431	8.69343	151.032	68.8377	241.572	163.403	551.024	338.99	217.697	0.586462	4.51153	1.2781	0.117552	0.938998	0.300812	0.393577	0	2.39309	0.724965	0.278616	0.5581	0.0629514	0.383678	0	0	0.130099	1.79428	0.0882978	0.37692	0.304795
MIAT	7.88712	5.37219	7.93917	32.1507	34.0013	43.3503	79.3458	24.956	46.929	82.1998	26.8907	20.5618	19.215	26.9625	20.956	21.1498	28.6098	9.7611	6.74738	10.0962	7.93748	1.50447	1.72094	264.371	386.647	112.415	252.541	435.945	0	0.423902	0.0304308	0.029388	0	0.0601623	0.0908253	0	0.490891	0.131812	0	0	0.0944271	0	0	0	0.0650493	0	0	0	1.05506
GTSE1	7.84247	0.268609	0.762519	6.14905	6.07166	138.5	78.2235	62.8409	133.642	73.9798	63.9525	88.2719	87.6595	72.7776	87.1504	76.1602	72.7277	8.82511	11.4441	6.43719	6.42558	28.4178	22.444	18.3513	34.417	32.8253	29.1871	46.961	0.293231	0.0605574	0	0.029388	0.0908708	0.150406	0	0	0.122723	0.527247	0	0.0620111	0	0.159866	0.09326	0	0	0.0618717	0	0	0
PIMREG	7.82215	0.0537219	1.03164	5.62199	6.551	84.0855	42.1981	24.0539	78.7286	35.915	24.6614	47.803	46.5647	41.3916	47.3451	43.5499	38.6366	3.94456	7.34273	5.55631	4.6617	11.1164	11.9749	19.1126	41.0583	30.4058	28.1172	48.9089	0.195487	0.666132	0	0	0	0	0.0302751	0.149341	0.122723	0.0329529	0	0	0	0	0	0	0	0.433102	0	0	0
ELAVL2	7.82101	23.9062	41.0415	84.4352	86.3774	39.1259	44.1059	38.5865	41.4656	44.8937	37.8978	35.6231	39.4117	37.7053	34.7049	36.8819	35.9628	13.8394	13.7594	42.4855	40.1914	4.84774	10.4691	18.191	25.8387	5.88616	28.5452	36.9675	0.553881	0.121115	0.699909	0.0587761	0.666386	0.541461	0.1211	0.0896048	0.092042	0.0329529	0	0.5581	0.283281	0	0.27978	0	0	0.216551	0	0	0
KIF14	7.82081	0.322331	1.88387	12.7549	13.0061	156.202	74.52	57.6292	167.263	82.7056	56.2894	76.7468	66.0602	69.7233	73.1797	70.8467	69.2518	5.61598	6.41662	5.08199	4.78769	15.4626	10.8276	10.8585	21.2382	23.4724	19.0016	27.1857	0.130325	0.0908361	0	0.029388	0	0	0	0	0.0613613	0.296576	0	0.0930166	0.0944271	0	0.310867	0	0	0.959011	0	0.15705	0.750264
PCDH10	7.80852	28.204	1.97358	8.99518	10.0342	6.94007	12.3452	6.01349	6.72415	8.4729	5.01589	27.1102	20.6175	21.4857	30.1589	18.3368	21.5242	2.27313	1.78607	7.58911	6.74056	102.471	11.9032	45.3173	43.3758	50.0865	32.1401	42.9805	0	0	0.152154	0	0	0	0	0	0	0	0	0.806144	0	0	0	0	0.0325246	0	0	0	0.0234457
DLG4	7.80671	5.6408	7.44578	16.5849	18.0552	45.6637	51.2886	52.1169	43.8471	53.6195	53.2241	28.027	28.8926	30.4381	28.8284	30.214	35.6954	30.2862	27.3203	20.1925	19.3397	48.7281	31.1921	212.282	170.978	100.101	98.6457	122.717	0.325812	0.211951	0	0.205716	0.0302903	0	0.302751	0.0298683	0.122723	0.395435	0.0309574	0.0310055	0.0944271	0	0	0.153211	0.130099	0	0.147163	0.0628201	0.398578
AURKB	7.79731	0.161166	1.34562	6.2896	6.74274	109.834	64.0827	71.6607	101.983	65.254	74.5416	77.7945	80.0857	53.3984	73.5124	70.3257	64.7063	9.42682	12.3702	9.68967	8.18947	14.9611	18.0699	37.7845	48.1146	55.5032	26.3626	46.7069	0	0.393623	0	0	0	0	0	0.0896048	0.767017	0.230671	1.08351	0.124022	0.125903	0	0.155433	0	0	0.154679	0	0	0
FKBP10	7.78885	169.922	102.178	436.758	462.085	323.669	365.642	298.97	307.91	365.346	277.685	229.716	234.226	268.15	225.416	219.937	251.74	439.25	377.39	318.607	308.743	910.622	384.702	722.954	594.947	459.518	437.336	513.564	4.62654	5.48045	0.395601	0.235104	1.39335	1.38373	1.18073	2.5388	4.84755	5.07475	0	4.18575	0.944271	0.70341	0.994773	0	3.41509	0.773396	0.147163	0.785251	0
IGDCC3	7.78513	0.214887	1.56989	0.843298	0.862815	70.3059	55.1044	44.2993	68.082	61.8395	44.725	45.0527	59.3279	71.7244	44.0187	55.6355	66.1769	3.07542	2.57988	1.82952	1.88988	1.42089	3.22677	77.8128	98.5122	201.827	180.002	205.163	0.358394	0.514738	0.213016	0	0.0605805	0	0	0	0.092042	0.0988588	0	0	0	0.255786	0.714993	0.153211	0	0	0	0	0
LLGL1	7.76513	27.3982	31.8464	39.3539	43.0129	124.62	113.8	109.345	116.692	118.115	112.857	106.738	95.093	99.3188	99.1253	94.7053	86.7653	59.5026	57.485	53.5303	52.0976	112.417	95.3689	178.104	220.338	153.51	257.891	254.411	0	0.878083	0.578186	0.352656	0.575515	0.752029	0.0605502	1.7921	1.59539	0.527247	0.278616	0.186033	0	0.0959196	0.435213	0	1.49613	0.618717	0	0.43974	0
SV2A	7.76378	2.57865	5.29278	21.8203	23.7753	39.5282	40.0657	30.4683	39.2242	45.7789	28.702	19.776	25.1057	26.1199	22.5083	27.2968	28.075	14.3742	17.4638	6.77599	8.18947	40.5371	20.7947	67.2748	87.9277	75.3645	66.6768	87.9936	0	0.393623	0	0	0.605805	0	0	0	0	0.164765	0.402446	0	0	0	0	0	0.260197	0.680588	0	0	0.234457
KIAA1549	7.71927	49.7465	62.3472	40.9702	43.8118	93.8418	119.524	103.432	94.8385	123.047	109.653	97.8325	110.942	100.899	103.45	107.416	96.9257	214.945	217.834	217.442	202.847	58.0893	150.941	61.7053	89.5534	54.7449	84.5657	101.078	0.488719	0.514738	0	0	0	0.0601623	0.514677	0.358419	0.122723	0.494294	1.05255	1.02318	0.125903	0.0319732	0	0	0.0325246	0.618717	0	0.0628201	1.28952
ASXL3	7.70214	0.590941	4.66482	4.91924	5.36863	53.5089	59.3691	24.6553	52.5324	61.4601	22.0142	33.1347	35.204	38.9692	35.9246	40.6326	39.3051	3.47656	4.82901	4.60767	4.78769	11.4507	5.73647	50.1255	59.9444	27.4447	68.6026	77.5767	0.390975	0	0	0	0.0302903	0	0	0.119473	0.214765	0.197718	0	0.372066	0.0314757	0.0319732	0.0310867	0	0	0.0618717	0	0	0.117229
BNC1	7.68044	1.93399	8.38771	6.60583	6.35927	74.5303	103.699	195.839	79.5691	102.434	209.135	59.5901	80.5064	93.7368	62.5354	74.2848	99.0648	9.96167	10.981	3.86231	5.03967	40.955	8.38959	5.4493	5.49981	49.906	5.99149	3.89577	0.0977437	0	0	0	0	0	0	0	0.0613613	0.0988588	0	0	0	0	0	0	0.0650493	0	0.0294326	0	0.0468915
KIF26B	7.67893	21.8111	6.32442	46.4517	50.2989	35.8067	32.2097	23.653	34.8815	22.763	23.6861	28.2889	33.2405	26.8572	27.6087	31.5684	26.2034	7.95597	8.07039	12.7389	12.5362	235.784	34.2754	43.0735	55.3785	45.3559	46.9476	65.4235	0.553881	0.302787	0.456463	0	0.0302903	0	0.0605502	0	0.0306807	0.0988588	0	0	0	0.447625	0	0	0.0325246	0.247487	0	0.37692	0
NECTIN1	7.6525	7.3599	9.15023	12.5792	13.1659	88.1087	149.489	62.44	90.2157	148.086	65.2065	156.768	165.361	163.881	155.119	157.53	170.055	57.5638	72.3689	42.892	42.0183	50.3162	192.459	90.5145	149.29	120.034	76.092	109.166	0.651625	0.272508	0.943356	0	0.0605805	0.180487	0.151376	0.0896048	0.214765	0.461341	0	0.124022	0	0.319732	0	0.337063	0.130099	0.433102	0	0.12564	0.304795
SHANK1	7.62882	13.4305	2.64639	1.89742	2.39671	16.9981	25.5882	10.2229	15.5496	26.1775	10.3104	24.098	30.8561	30.5434	21.7322	28.1303	27.674	16.1794	14.7516	0.813119	0.881943	24.4059	9.32177	19.5133	34.0365	8.73896	27.8177	39.0847	0	0	0	0	0	0	0	0.0298683	0	0	0	0	0	0.0319732	0	0	0	0	0	0	0
VANGL2	7.62206	9.079	11.1687	8.15188	8.62815	122.608	130.634	98.12	118.373	131.899	95.4411	100.059	102.106	105.638	96.7968	104.811	104.546	42.7884	44.0564	29.4078	29.3561	61.1818	45.103	361.096	359.909	198.107	404.554	402.154	0.0325812	0.302787	0.121723	0.235104	0.999579	0.932516	2.24036	0.776575	0.92042	0.692012	0	0.961171	0.44066	0	0.155433	0	0.0650493	0.154679	0.147163	0	0
HUNK	7.62083	20.3069	10.8995	26.9153	26.236	63.0641	40.9635	76.8724	61.638	42.491	77.3282	70.9842	76.0183	82.2566	70.2969	76.9937	83.0219	44.861	43.3287	35.0319	34.8997	27.582	36.8568	24.5218	48.426	46.1143	37.6608	51.873	1.5639	0	1.15637	0.029388	0.545225	0	0	1.10513	0.0306807	0.659059	0	1.24022	0.0629514	0.0959196	0.09326	0	1.30099	0.464038	0	0.43974	0.117229
TROAP	7.58945	0.107444	0.717665	4.46245	5.81601	116.472	61.9503	36.2814	113.47	58.9309	40.1271	58.9352	55.4008	57.4006	59.4308	65.2206	55.749	7.08683	5.95357	6.57271	5.29166	12.8716	10.7559	19.4332	33.2064	37.8448	28.16	45.9023	0	0.454181	0	0.0587761	0	0	0	0	0	0.131812	0	0.310055	0.0629514	0	0.0621733	0	0	0.247487	0	0.12564	0.304795
PTX3	7.5781	10.9593	74.8166	70.8019	68.8335	2.71568	1.90789	6.81528	2.24138	1.89692	6.96651	26.0625	19.4955	16.1143	26.7217	23.3377	14.5723	50.4101	45.2471	26.1553	33.3248	164.405	125.916	38.5859	47.2499	16.6835	41.6409	38.6613	0.130325	0	0.0608617	0.0881641	0	0.150406	3.36054	0.0298683	0.245445	0.0329529	0	0.930166	0.0629514	0.255786	0.09326	0	0.715542	0.154679	0	0	0
NCS1	7.57152	124.85	75.9828	177.268	177.9	60.7508	66.6639	78.7767	64.7199	67.1509	80.9508	84.8667	90.7451	88.7866	80.1651	83.1406	79.4123	301.725	298.208	321.656	312.901	147.856	331.066	93.5997	131.269	79.6618	101.898	112.046	2.05262	1.60477	0.334739	0	0.514934	0.0902435	0.181651	1.37394	0.92042	1.81241	0.495318	1.02318	0.346233	0.79933	0.155433	0	1.07331	1.79428	0.0882978	0.40833	0
RTKN2	7.56125	8.27317	1.97358	13.5279	13.5813	59.5438	36.3622	36.6823	57.5755	37.9383	33.2999	51.3391	46.8452	46.4471	46.2363	44.0708	49.7329	3.61027	6.61508	3.65904	2.89781	17.385	13.4807	11.2592	18.5748	13.6862	16.4338	23.7134	0.0651625	0.151394	0.152154	0	0.0605805	0	0	0.149341	0.0613613	0.230671	0	0	0.0314757	0.0639464	0	0	0.130099	0	0	0	0.609589
TTK	7.55786	0.214887	2.2427	14.0198	12.7505	136.086	76.4279	66.0481	140.086	69.5536	62.1412	83.2951	68.8653	73.4096	84.3785	78.869	81.1502	5.68283	5.09361	4.87871	4.22073	12.788	9.53689	20.2746	34.1749	35.4975	24.8647	34.7232	0.162906	1.36254	0	0	0.454354	0	0	0.0597365	0.245445	0.0329529	0.433403	0	0.0314757	0.0319732	0	0	0.130099	0.494973	0.0882978	0.53397	0
CD24	7.553	28.7949	86.1647	7.83564	7.19012	17.4005	16.3854	41.894	17.9311	18.0839	40.9631	23.7051	71.2496	105.849	26.7217	58.9694	107.487	0.133714	0.264603	0.474319	0.314979	12.1193	14.0544	245.459	245.796	700.417	281.044	287.906	0.293231	0.363345	0.669479	0.0587761	0	0	0.242201	0.0597365	0.398849	0.329529	0.0309574	0.124022	0	0	0	0	0.227672	0	0.0588652	0.0628201	0.0234457
NLGN2	7.54486	15.257	10.5407	10.998	13.5174	120.395	131.981	58.7317	120.194	120.391	56.2894	65.7455	73.7742	81.2034	68.8555	72.0969	72.4603	86.1785	85.0037	80.7021	78.1779	173.348	129.859	269.059	282.358	167.051	254.553	284.222	0.26065	0.363345	0.152154	0.029388	0.212032	0.150406	0.242201	0.268814	0.306807	0.197718	0.0928721	0.465083	0.125903	0.319732	0.124347	0	0.0975739	0.123743	0.235461	0.691021	0.140674
AGRN	7.53734	68.5491	52.569	48.7005	59.726	176.217	206.838	209.57	172.587	180.46	199.103	156.637	154	183.155	139.374	137.63	153.611	201.64	148.972	156.187	143.946	586.493	460.137	505.943	452.264	438.031	437.935	446.828	1.17292	1.60477	0.760771	0	1.09045	1.08292	0.0605502	0.746707	0.736336	1.15335	0.123829	0.806144	0.503611	0.0639464	0.155433	0.0306421	0.585443	1.23743	1.00071	1.44486	0.562698
EDIL3	7.52687	91.0048	121.555	277.726	270.381	31.6829	51.8497	24.956	31.2393	55.8958	32.3246	192.653	231	236.027	202.575	236.711	243.584	50.0089	55.8974	65.0495	70.1144	383.556	150.08	168.007	115.531	69.1533	99.8868	121.658	2.28069	0.878083	3.01265	0.205716	0.908708	0.0300812	0.272476	0.0597365	1.13518	1.48288	0.402446	3.84469	0.409184	0.287759	0	0	0.552919	1.76334	0	3.51792	0
UNC5D	7.51575	0	0.762519	0.80816	0.703034	254.469	241.629	96.2158	248.934	241.541	97.6704	166.066	124.827	99.3188	161.993	130.545	107.487	0.401141	0.727658	0	0.0629959	3.25969	0.717059	30.492	24.4551	38.4948	46.4769	22.6548	0	0	0	0	0	0	0.333026	0	0.0306807	0	0	0	0	0	0	0	0	0	0	0	0.0703372
SPAG5	7.51409	0.85955	5.20307	17.5687	16.2337	220.574	116.494	112.953	226.52	125.955	113.693	128.217	139.834	137.13	129.284	139.193	133.29	16.5136	17.2653	15.246	11.7172	28.5014	24.3083	39.828	61.1551	72.9089	50.4997	79.0587	0.488719	2.33146	0	0.235104	0	0.120325	0	0.358419	0.889739	0.263623	0	0.186033	0.188854	0	0	0	0.585443	0.37123	0	0.56538	0.586144
SEMA7A	7.51034	73.0617	2.7361	70.7667	72.5084	15.1877	12.5696	120.37	17.5108	12.899	114.947	8.3819	9.95811	13.7972	6.87446	10.9396	14.1712	21.5948	21.5651	18.3629	18.3948	23.3193	18.4284	22.5184	20.1314	31.2725	16.7334	16.8958	0.0651625	0.545017	0.0304308	0	0.333193	0.0601623	0	0.149341	0.184084	0	0	0.0310055	0	0	0	0.42899	0	0	0	0	0.187566
NEK2	7.50713	0.0537219	0.627957	7.30858	5.97579	74.6309	41.4124	26.76	80.4096	38.0648	30.9313	39.6831	38.0091	36.1255	45.2384	33.9647	42.6473	3.8777	5.42436	3.25248	3.52777	8.27459	4.73259	25.6838	29.7474	29.2863	23.8804	28.5408	0	1.18087	0	0.0881641	0	0	0	0	0.245445	0	0	0	0.188854	0	0	0	0	0.0618717	0	0	0
APBA2	7.50336	8.38061	19.6909	19.6067	20.9632	50.9944	65.7661	64.1438	57.7156	66.2656	65.0672	41.1237	35.3443	42.4448	45.2384	36.8819	37.7008	14.2405	15.5454	11.9257	11.7802	42.6267	38.9363	37.3838	63.9914	28.4558	66.634	84.6483	0	0.575296	0.121723	0.44082	0.333193	0.421136	0	0.0298683	0	0	0.0309574	1.05419	0.377708	0	0	0	0	0.278423	0	0.0628201	0
EXO1	7.50185	0.429775	1.48018	8.22215	8.05294	54.9171	42.0858	69.9569	52.6725	40.594	69.2471	43.6121	38.8507	40.7597	42.6882	42.4038	35.2943	2.9417	6.94583	4.74319	4.91368	14.1253	10.3257	9.13559	14.1819	15.6362	11.8974	20.8339	0	1.45338	0.152154	0	0.363483	0	0	0	0	0	0	0	0	0	0	0	0.0650493	0	0	0	0
DPPA4	7.5006	0.107444	0.98679	1.79201	2.90801	153.687	155.886	144.424	152.974	159.215	154.099	141.837	151.195	157.457	129.506	151.904	152.14	5.81655	6.15202	5.89511	6.1736	2.7582	1.79265	39.9482	60.6016	246.388	76.2632	84.3519	0	0	0.121723	0.029388	0	0.0300812	0	0	0	0.0329529	0	0	0	0	0	0	0	0	0	0	0.257903
MYCL	7.49662	38.8409	5.02366	38.2998	41.0316	60.5496	79.6825	35.1789	58.4161	79.9235	36.3652	45.9695	47.266	39.2852	43.9078	43.5499	37.4334	172.624	178.872	70.7413	74.9651	5.43281	20.5796	25.3232	46.1084	33.7642	16.7762	32.5636	0.553881	0.93864	0.608617	0.205716	0.757257	0.421136	0.393577	0	0.981781	0.922682	0	0.620111	0.377708	0.479598	0.0310867	0	0.162623	0.0928075	0	0.973711	0
ZBTB12	7.48838	1.2356	2.153	2.63531	2.6204	11.6674	11.4473	10.724	11.9073	16.9458	8.35981	13.0967	12.3425	9.479	12.0857	12.6065	9.62573	9.56053	8.40115	10.0285	9.57538	12.6208	13.6241	13.7435	26.15	30.0808	32.4397	36.417	0	0	0	0	0	0	0	0	0.0613613	0	0	0	0	0	0	0.122568	0	0	0	0	0
RNF182	7.47347	3.49192	12.2452	20.8013	18.5345	26.0504	30.9752	27.2611	26.8966	25.1658	27.03	16.6328	21.0383	27.2785	17.5188	20.7331	23.2622	28.8153	35.7214	18.7695	18.3948	2.84178	3.44188	10.9387	13.1096	16.7557	23.538	17.9544	0	0.151394	0	0	0	0	0.363301	0	0	0	0	0	0	0	0	0	0	0	0	0.50256	0
DRP2	7.47082	32.6092	14.9813	39.4242	38.8586	12.3714	14.0286	7.81753	9.10562	13.9107	11.9824	9.95351	11.3607	12.0067	10.8661	12.1898	13.5028	54.8226	53.7144	71.1479	71.7523	8.35817	30.3316	2.68458	6.1916	1.44446	2.78177	3.98046	0	0	0	0	0	0	0.151376	0.0298683	0.153403	0.164765	0	0	0.409184	0	0.404127	0	0	0	0	0	0.140674
PLK1	7.44108	1.12816	1.88387	5.83281	5.84797	174.206	100.782	73.2643	175.108	86.373	68.9684	103.464	92.5684	84.7844	101.675	90.5379	83.6904	12.0342	15.81	12.4678	9.1974	31.0088	24.6668	33.8177	51.4007	66.5533	35.0074	53.948	0.0651625	0.817525	0.426032	0	0	0.330893	0.0302751	0	0.0613613	0.626106	0	0	0.188854	0.287759	0	0	0.0650493	0.402166	0	0.25128	0.0234457
MSI1	7.43334	0.268609	0.269124	0.351374	0.990639	27.1568	31.6485	21.4481	28.1574	28.3273	21.1782	24.2289	26.6485	21.907	22.2866	22.7126	23.7969	1.93885	1.65377	0.880879	0.881943	11.4507	7.60083	54.5331	68.9724	57.381	86.2347	99.5962	0	0	0	0	0	0	0	0	0	0.0329529	0	0.0310055	0	0	0	0	0	0	0	0	0
CPXM1	7.42293	0.85955	68.6267	99.8605	105.391	173.703	187.198	121.472	159.558	179.322	126.233	140.528	145.304	168.621	132.056	143.673	157.354	58.4998	54.5744	51.8363	52.5386	101.301	47.2542	400.924	411.69	175.863	488.735	412.994	0.195487	8.41748	0.608617	0	0	0	0.333026	0.268814	1.9022	0.659059	1.54787	0.248044	1.13313	0.191839	0	0	0.227672	2.66048	0	0.942301	1.21918
NLRP2	7.42008	5.1573	9.59877	10.6466	9.58683	104.604	104.148	81.3825	107.446	105.089	81.2295	83.0332	81.4882	103.848	84.9328	87.6207	98.9311	4.54627	5.82127	11.9935	13.3551	17.2178	7.2423	0.480821	0.38049	5.01949	0.641946	0.296417	0	0	0	0	0	0	0.0605502	0.0597365	0.214765	0	0	0	0	0	0	0	0	0	0	0	0
TAGLN3	7.40259	0.107444	5.11336	7.02748	8.27663	14.9865	17.171	8.92	13.7285	15.9341	9.33512	8.64383	8.69582	8.5311	9.64642	10.5228	8.02144	12.168	12.8994	3.45576	3.27579	0.752235	7.60083	23.5201	44.1714	8.77507	64.7081	78.5929	0	0	0	0	0	0	0	0	0	0	0	0	0	0	0	0	0	0	0	0	0
PLCH1	7.39637	0.752106	6.54869	1.6866	1.34216	55.7217	54.9921	136.506	56.8751	58.2986	146.018	25.9315	51.4736	59.4017	30.3807	51.0513	62.9683	4.47941	3.83674	9.55415	10.5833	1.00298	0.932177	26.6855	26.2884	32.428	57.0048	37.8567	0.228069	0	0	0	0	0	0.242201	0	0.0306807	0.757917	0	0	0.188854	0	0.714993	0	0.130099	0	0	0	0.0703372
EFNA5	7.39431	1.50421	18.3902	8.78435	9.29923	101.385	117.953	95.8149	101.283	118.241	90.1466	130.705	125.388	119.33	122.631	129.087	121.792	13.9731	18.1915	13.823	11.0243	50.7341	39.9402	52.6098	46.7656	47.3782	37.4896	34.2997	0.130325	0.211951	0	0	0.212032	0.27073	0.333026	0.0896048	0.398849	0.296576	0	0.0310055	0.0944271	0.191839	0.27978	0.459632	0.227672	0.0928075	0	0.3141	0.0234457
CKAP2L	7.38216	0.0537219	1.16621	6.64097	6.71078	102.291	50.6152	55.725	100.722	49.5728	51.2735	68.3649	65.6394	59.1911	70.6295	64.4913	69.6528	7.95597	8.335	6.23391	7.11854	18.388	16.3489	9.65648	22.103	21.1252	21.3554	28.7101	0.423556	1.02948	0	0	0	0	0.333026	0	0	0.461341	0.46436	0.27905	0	0	0.341953	0	0	0	0	0.21987	0
RIMS3	7.38081	3.76053	2.78095	9.97903	11.4722	28.4643	26.2616	24.1542	27.597	20.7396	23.6861	10.4774	15.9891	18.958	12.0857	17.3991	14.3049	27.3445	28.1802	11.9935	24.5684	46.7222	42.0914	71.2817	89.0692	34.4503	72.9678	90.1532	0.26065	0.756968	0	0	0	0.0902435	0.423852	0	0.184084	0.494294	0	0.27905	0.125903	0	0.0310867	0	0.130099	0	0	0.18846	0.117229
NPNT	7.37665	103.952	131.467	229.693	212.316	170.686	227.039	129.39	175.108	218.146	119.545	238.36	257.228	310.279	229.74	258.069	311.366	637.48	603.361	754.642	753.494	156.131	258.787	71.2416	88.5157	543.477	23.7948	27.9903	2.93231	3.23982	0.669479	2.29227	2.60496	2.43657	2.36146	0.0298683	1.25791	3.3612	0.0309574	1.92234	1.79412	2.01431	0.155433	0.0612842	1.49613	0.680588	0.11773	2.63844	1.6412
GJD2	7.36524	0.752106	4.61997	4.35704	6.13557	3.92265	4.04024	3.90877	3.0819	4.5526	2.22928	28.027	24.6849	31.1754	24.9476	31.1517	30.7489	6.68569	6.28432	49.1937	55.3734	12.8716	101.177	7.61299	12.6253	2.70836	2.82456	3.93812	0	0	0	0	0	0	0	0	0	0	0	0	0	0	0	0	0	0	0	0	0
C3orf52	7.3628	11.013	55.2154	40.7594	37.3247	34.7004	37.9334	47.2059	36.5626	42.3645	52.2488	32.7418	38.5702	31.1754	29.4937	37.1945	31.551	44.1924	47.9593	47.2287	42.9632	3.42685	8.74812	8.77498	8.6129	10.9056	17.3753	12.7883	0.0651625	0	0	0	0	0	0.333026	0.119473	0.705655	0.527247	0	0.248044	0.125903	0.223812	0.217607	0	0.195148	0.0309358	0	0	0
SYTL5	7.36026	22.993	0.98679	34.3995	32.8509	9.75633	8.52939	21.0472	9.10562	8.97874	23.6861	17.9425	17.3916	29.7009	19.7364	17.2949	29.4119	12.6359	17.993	2.91368	3.46477	14.4596	0.35853	3.64622	2.4213	17.2613	5.56353	3.89577	0	0	0	0	0	0	0	0	0	0	0	0	0	0	0	0	0	0	0	0	0
CTXN1	7.35601	4.19031	4.08172	1.54605	1.72563	14.2825	11.3351	15.7353	12.3276	8.85228	14.9083	11.787	10.9399	9.05771	9.86818	9.48095	9.22466	4.61312	5.49051	9.41863	9.1974	45.2177	45.8918	22.1578	25.4928	29.2141	69.8009	48.0196	0.358394	0	0	0	0.0908708	0	0	0	0	0.329529	0.247659	0.0310055	0	0	0	0	0	0.0309358	0	0.03141	0
BRIP1	7.34296	2.47121	5.4722	25.1935	23.296	79.5594	57.2367	74.6674	79.0088	58.678	73.427	70.8532	71.8106	66.353	70.5187	70.4299	70.9898	4.74684	6.35047	5.21751	4.91368	13.5402	9.03495	6.45101	16.2227	18.0918	18.2313	28.7101	0.390975	0.0908361	0	0.14694	0	0.180487	0	0.238946	0.429529	0.0659059	0.712019	0	0.22033	0.127893	0	0.490274	0.130099	0	0.0294326	0.03141	0.211012
FAM83D	7.34167	0.214887	1.6596	5.83281	6.42318	80.364	49.7174	71.6607	85.5928	48.6875	66.3211	44.7908	48.6685	40.1278	43.6861	47.5089	43.5832	5.68283	7.07813	5.28527	4.09473	16.8835	12.6202	15.2661	20.6156	28.853	16.6906	20.3258	0	0.333066	0	0	0.848127	0	0	0.418156	0.245445	0.5602	0	0	0.125903	0	0.27978	0	0	0.340294	0.11773	0	0
KRT18	7.31478	212.255	39.8304	334.192	327.806	61.1531	55.7777	164.268	57.5755	65.8863	180.015	49.7675	75.1767	90.5771	54.2195	76.4727	95.4551	27.2776	27.1218	15.3815	15.245	69.54	13.0505	108.786	74.1609	466.09	204.652	92.4399	0.162906	1.63505	1.00422	0	0.121161	0.721948	0.423852	0.507761	0.398849	0.593153	0.433403	0.775138	0.0314757	0	0.09326	0	0.227672	0.154679	0	0.56538	0.16412
INCENP	7.30485	5.69452	7.17665	14.3712	13.7731	199.351	110.994	83.1866	186.175	100.031	86.524	94.1654	99.1604	88.26	98.5709	93.4551	86.3642	16.9148	21.5651	20.0569	18.7098	33.4327	34.7774	40.5091	57.4194	53.1921	46.5625	73.088	0.195487	0.69641	0.334739	0.029388	0.212032	0.0300812	0	0.119473	0.276126	0.494294	0.216702	0.217039	0.157379	0.0959196	0.124347	3.89155	0	0.618717	0.382624	0.03141	0
KIF21B	7.29507	2.41748	3.00522	5.02465	7.8612	44.0544	26.2616	98.0198	48.0497	29.5919	101.154	31.4321	29.8743	31.5967	25.6129	27.6094	28.8772	12.1011	12.3702	13.2132	13.6701	13.2895	39.8685	83.9833	133.414	41.5642	76.8623	132.71	0.358394	1.05976	0.243447	0.0881641	0	0.150406	0	0.268814	0.214765	0.329529	0	0.527094	0	0.0319732	0	0	0.195148	0.0309358	0.0588652	0	0
AFF2	7.29486	3.4382	6.72811	4.0408	4.69755	6.43717	3.81578	5.31191	5.60346	2.78215	6.96651	5.23869	3.64663	5.16079	4.43514	4.48001	6.28346	4.21198	4.2998	6.50495	8.56744	124.37	33.1281	58.2594	67.8655	31.9947	53.2387	71.3519	0.26065	0	0	0	0	0	0	0.0298683	0	0	0	0	0	0	0	0	0	0	0.176596	0	0
SPC24	7.29293	0.268609	1.0765	12.4738	14.6679	47.2729	31.6485	24.8557	44.5475	31.8682	24.1041	32.6108	32.2587	27.3838	30.1589	31.0475	27.9414	4.07827	6.21817	6.30167	6.04761	14.6268	15.7036	12.4613	22.6564	12.3862	17.2469	24.2639	0.716787	0.817525	0	0	0.212032	0	0.0605502	0.149341	0.337487	0.5602	0	0.0310055	0	0.255786	0	0	0.195148	0.247487	0	0	0
COL22A1	7.28827	188.779	3.9023	19.431	20.4839	12.6732	14.8142	4.91101	10.9267	13.0255	3.62258	36.5398	32.6794	26.4359	31.7112	34.3815	24.5991	0.0668569	0	0	0	51.8206	40.9441	137.915	151.988	35.0642	110.158	126.358	0	0	0	0	0	0	0	0	0.0306807	0	0	0	0	0.255786	0	0	0	0	0	0	0.16412
SPP1	7.28538	6.44662	42.1628	11.3845	11.1846	23.1336	20.8746	67.0504	17.9311	17.4516	70.3617	30.6463	61.1512	146.398	27.7196	65.3248	144.386	1.33714	1.38917	1.694	0.692955	22.7342	5.59306	23.1195	13.248	78.2173	38.046	16.6417	0.325812	0.787247	0	0	0	0	0	0.0896048	0	0	0	0	1.41641	0	0	0	0	0	0	0	0
KIAA1549L	7.28499	38.5723	10.451	17.0416	18.7263	27.9614	26.7105	89.9016	30.3988	34.6504	90.4253	14.4064	16.9709	22.223	13.4163	22.2959	25.4012	8.29025	8.5996	13.9585	11.7802	9.44473	12.5485	15.1458	24.6281	11.8084	16.0058	29.9805	0.0325812	0.181672	0.121723	0	0.0302903	0	0.1211	0.17921	0.46021	0	0	0	0.0314757	0	0	0	0	0.0618717	0	0	0.140674
HOXB9	7.27616	0.376053	7.44578	6.21932	6.77469	35.4044	9.20277	31.3704	39.2242	10.3698	29.538	20.038	6.73225	12.8493	17.5188	5.93862	11.3637	3.74398	2.38143	0.880879	1.76389	29.0864	2.86824	121.688	117.052	20.7641	152.612	188.056	0	0	0	0	0.0605805	0.0902435	0	0	0.398849	0.0329529	0	0.310055	0	0	0	0	0	0	0	0.15705	0
KIF2C	7.26492	0.483497	2.01843	15.847	15.7224	182.152	106.617	98.5209	186.735	99.0191	90.5646	107.262	109.399	95.9485	104.891	109.187	99.3322	15.9788	16.7361	14.3651	12.8512	26.9969	23.3044	45.6379	66.6895	64.6033	42.0688	63.9838	0.423556	0.545017	0.0304308	0.0881641	0.969288	0.0300812	0.575227	0	0.368168	0.79087	0.0928721	0.341061	0	0.127893	0.310867	0	0	0.464038	0.147163	0	0
FAM171A2	7.26117	40.1302	60.9118	59.9093	65.3822	65.4781	86.7529	35.3793	65.8406	81.5675	35.9472	73.3416	61.1512	46.7631	66.8597	50.9471	45.3211	156.913	135.94	166.418	175.948	94.698	360.466	70.2799	82.1512	45.3559	70.3573	75.2477	0.195487	0.908361	0.486894	0	0.181742	0.0601623	0.393577	0.149341	0.306807	0.593153	0	0.0620111	0	0.255786	0	0	0.227672	0.587781	0.853545	0.18846	0
KREMEN2	7.2605	6.98384	6.50384	10.8575	12.6227	5.53194	9.20277	5.11146	6.86424	7.58767	6.54852	32.2179	24.4044	17.4835	29.3828	17.5033	16.7113	12.2348	12.5025	18.9728	15.308	22.3163	60.233	16.6684	26.3921	6.35561	5.69192	11.0098	0	0	0	0	0	0	0	0	0	0.0659059	0	0	0	0	0.155433	0	0.130099	0	0	0	0
CDCA2	7.26028	1.07444	1.56989	10.4358	11.4722	143.83	77.9991	125.481	142.188	80.3028	128.184	64.3049	65.9199	56.6633	64.0877	60.6364	64.4389	5.28169	7.21043	3.93007	5.60664	14.2089	12.19	9.61641	15.3925	20.0057	12.0258	21.5538	0.195487	0	0.852064	0	0	0	0	0.209078	0.0306807	0.197718	0	0.27905	0	0.767357	0	0	0.0650493	0.216551	0	0	0
FLJ16779	7.25325	1.12816	7.44578	4.14621	4.69755	3.21858	4.37693	2.70607	2.94182	6.8289	3.20459	12.3109	10.2386	8.95239	10.977	8.85583	8.95728	15.7782	12.9655	49.668	48.2549	3.09252	53.636	8.89518	9.85814	8.41396	12.7533	7.11402	0	0	0	0	0	0	0.272476	0	0	0	0	0	0	0	0	0	0	0	0	0	0
CENPF	7.233	2.84726	17.4482	97.0144	91.3306	1083.86	561.481	370.531	1116.49	573.122	377.027	546.395	528.201	532.404	562.486	562.918	562.57	34.6319	48.2239	37.4712	36.2226	121.026	110.857	85.3457	157.419	131.048	145.593	233.831	1.46616	3.8454	2.00844	0.617149	0.908708	1.08292	0.242201	0.298683	1.16587	1.35107	0.835849	1.20922	0.723941	0.511571	0	0	0.227672	1.48492	0.235461	0.691021	0.398578
LAMA1	7.23149	0.107444	0.897081	1.58118	1.34216	47.2729	53.7576	47.4063	47.069	46.7906	42.635	34.8373	72.6522	122.49	34.0397	73.4513	125.001	0	0.0661508	0.406559	0.251984	46.6386	5.80818	71.8025	52.4384	170.193	61.37	59.6646	0.162906	0	0	0	0.0302903	0	0	0.17921	0	0	0	0	0	0	0	0	0	0	0	0	0.211012
INAVA	7.22834	0.805828	1.83902	2.60017	3.22757	18.3057	14.8142	28.965	15.4095	16.0606	24.5221	14.9303	17.8124	15.377	15.4121	16.1489	15.6418	2.07256	2.57988	6.57271	5.22866	6.01788	6.59694	13.8637	15.2196	21.1613	14.08	18.9707	0	0	0	0	0.0605805	0	0	0	0	0.0329529	0	0	0	0	0	0	0	0	0	0	0
EPHB3	7.22506	14.6123	10.4959	13.9144	15.1472	62.0583	55.3288	43.5978	58.276	56.0223	40.8237	47.0172	43.8999	43.9194	48.1212	44.4875	38.6366	71.6037	71.4428	51.8363	45.861	130.638	103.257	115.517	148.979	77.4229	71.2132	106.16	3.94233	1.87728	0	0	0.514934	0.631704	0.666053	0.477892	0.092042	1.94422	0.0309574	0.651116	0.598038	0	0	0	0.390296	0.185615	0	1.03653	0
SPTBN5	7.21616	9.72366	8.02888	23.4718	24.766	34.8009	37.9334	86.2935	32.2199	35.0297	80.8115	36.6708	38.1494	33.5978	36.479	31.881	29.0109	17.1822	16.1408	15.246	12.0952	3.09252	6.38183	3.48595	4.32375	2.13057	3.46651	4.78502	0.0325812	0	0	0	0	0	0.333026	0	0.582933	0.593153	0	0	0	0.127893	0	0	0.0650493	0	0	0	0
PABPC1L	7.19208	2.73982	7.93917	8.96004	9.01162	76.2402	78.448	64.2441	73.2652	76.7619	65.0672	38.6353	48.949	51.7132	36.9225	44.175	55.3479	13.5719	11.5102	11.3837	11.7802	4.01192	5.30624	44.1554	53.4761	42.7559	79.2589	75.8405	0	0.24223	0.0608617	0	0.121161	0.240649	0	0.0298683	0.184084	0.164765	0.216702	0.0620111	0.188854	0.0639464	0	0	0.195148	0.0309358	0.412056	0	0.093783
DEPDC1	7.18743	0.161166	1.92873	18.412	16.2017	115.366	57.0123	43.4975	116.272	57.9192	48.4869	75.0442	75.4573	70.1446	81.3847	80.6402	76.4711	4.14513	5.42436	3.45576	3.14979	11.7014	7.67253	19.8338	24.8356	28.7086	20.9702	27.9479	0.0977437	1.27171	0.182585	0.352656	0	0	0	0.298683	0	0.131812	0.402446	0	0.472136	0.607491	0	0.980548	0.130099	0	0	0.21987	0
SALL4	7.18724	0.644662	0.941936	3.97053	3.06779	41.0369	58.359	49.6113	43.4268	50.8374	49.1835	13.6206	17.5319	30.0168	17.8514	22.6084	28.075	0.802282	0.992261	0.745359	0.503967	2.50745	0.932177	28.8492	22.7948	102.051	19.8575	23.2899	0	0	0	0	0	0	0	0.0896048	0	0	0	0	0	0	0	0	0	0	0	0	0
NCAM1-AS1	7.18358	7.3599	10.9444	7.55454	9.87444	16.3947	18.0688	7.41663	16.3901	18.0839	7.52383	20.8238	19.9162	14.6398	18.5167	17.8159	14.5723	5.81655	5.35821	13.3487	8.75643	0.919399	5.30624	4.688	8.85503	2.05835	8.13131	12.0684	0	0.211951	0	0	0	0	0	0	0	0.131812	0	0.0310055	0	0	0	0	0	0	0	0	0
PURPL	7.16531	40.0765	127.879	164.373	164.254	69.9036	123.003	35.0787	82.5109	129.37	36.9225	63.912	85.2751	122.595	63.5333	93.2467	132.755	30.353	25.5342	8.53775	6.92955	4.01192	1.57753	91.3158	50.0171	242.127	144.01	65.974	0.293231	0.878083	0.882495	0.14694	0.212032	0.0902435	1.39266	1.13499	0.490891	0.889729	0	2.63547	1.19608	0	0	0	0.975739	0.74246	0	0.56538	0
UHRF1	7.14536	5.85568	9.8679	20.3797	20.6436	99.9772	64.3071	139.513	91.1963	63.9893	139.051	84.7358	65.9199	62.5614	78.9454	62.8243	56.9522	25.8068	23.4835	19.8537	19.3397	20.7283	31.4789	15.6667	33.2064	19.139	28.7164	48.4431	0.0325812	0.423902	0.852064	0	0.696676	0.661786	0.666053	0.597365	0.276126	0.197718	0	0.155028	0	0.383678	0.18652	0	0.260197	0.123743	0.441489	0	0.16412
STC2	7.12867	258.134	33.5957	390.201	391.143	175.815	190.677	529.087	169.224	178.943	525.693	196.582	136.188	113.221	187.163	130.441	111.632	518.943	467.884	252.541	320.775	159.474	169.728	136.914	72.6389	69.695	52.2972	37.3062	0.619044	0.484459	0.456463	0.0881641	2.33235	1.47398	1.42293	0.448024	1.34995	1.28516	0.0619147	0.372066	1.13313	1.34287	0.590647	0	0.683017	1.76334	0.264893	0.596791	0.351686
IGF2BP2	7.10908	43.9982	57.8618	61.2445	59.2786	147.753	170.139	151.339	157.457	175.275	143.092	155.196	158.769	171.781	159.554	161.905	162.434	121.613	113.713	111.465	114.527	112.919	126.991	159.632	188.412	233.135	200.458	211.346	0.619044	1.63505	1.1868	0.0587761	0.575515	0.0300812	0.575227	0.925916	0.767017	0.692012	0.309574	0.124022	0.377708	0.0959196	0.27978	0.766053	0.455345	0.37123	0.382624	1.06794	0.0468915
SHROOM2	7.0944	10.8518	6.14501	27.5477	29.2718	9.05227	7.4071	23.653	9.80605	7.58767	19.6455	26.0625	22.5811	24.1188	26.1673	21.6707	19.6525	6.75254	7.54119	8.26671	6.80356	28.3342	11.2578	25.6037	26.911	36.292	37.1901	31.8437	0.553881	0.423902	0	0	0	0.691867	1.45321	0.0298683	0	0.131812	0	0	0.0314757	0	0	0	0	0	0	0	0
DEPDC1B	7.08354	0.107444	0.98679	4.42731	2.90801	81.0681	46.9117	36.8827	81.1101	54.1254	42.3564	34.9682	37.8689	42.4448	40.3597	37.2987	40.3746	2.4737	2.38143	1.89728	1.32291	4.0955	3.22677	8.6147	14.9429	26.4335	13.5237	21.7655	0.0651625	0	0	0	0	0	0.0302751	0.17921	0.214765	0	0	0	0.0314757	0.319732	0	0	0.0650493	0.804332	0.0294326	0	0
FAT3	7.08094	2.63237	35.3002	37.7024	36.4619	193.819	175.301	66.5492	193.319	178.31	67.8538	258.922	156.244	137.024	245.928	163.26	132.086	4.07827	3.77059	12.9421	10.9613	108.489	77.8009	176.301	195.191	51.6754	255.623	265.166	1.0426	0.181672	0.121723	0.0587761	0.636096	0.0300812	0.0908253	0	1.71812	0.692012	0.0619147	0.0310055	0.629514	0.383678	0.09326	0	0	0.587781	0.0294326	2.01024	0
MTCL1	7.06491	35.349	39.023	77.6537	83.3415	54.1124	92.9255	65.4468	51.9721	86.8788	66.8785	105.036	117.253	137.761	102.784	106.374	119.252	85.7774	80.3732	54.479	49.4518	38.4476	59.3725	33.5773	35.2472	54.8893	33.7236	38.7036	0.390975	0.151394	0	0	0	1.113	0.544952	1.40381	0.122723	0.757917	0	0.403072	0.188854	0.991169	0.0310867	0	0.84564	0.185615	0.147163	0.0942301	0.492361
BMF	7.06306	59.5238	5.60676	34.0482	34.0972	261.912	375.406	155.048	253.416	357.126	155.492	187.676	163.257	163.249	190.933	150.549	163.103	49.8752	63.0417	65.9304	66.8386	53.5759	71.4191	147.251	179.245	136.176	172.726	190.215	0.358394	0.545017	0.639048	0.264492	1.12074	1.83495	0.575227	0.119473	0.122723	1.48288	0.185744	0.186033	1.13313	1.43879	0.341953	0	1.00826	0.804332	0.853545	0.596791	0.398578
NUDT11	7.06209	5.26474	9.77819	23.9286	24.1588	49.888	41.5247	46.2036	50.151	41.9851	53.6421	38.8973	31.9782	40.3384	41.3576	35.5275	37.0323	10.2291	12.7009	10.2995	10.9613	14.0417	13.0505	28.0479	31.892	18.7418	23.4524	33.7069	0.162906	0.0908361	0	0	0.272612	0	0.847703	0.119473	0.429529	0.0988588	0	0.651116	0.283281	0	0	0	0.0325246	0	0	0.3141	0
MXRA5	7.03798	55.4947	91.5472	218.766	230.627	303.653	298.753	105.436	296.283	312.106	112.021	437.692	390.19	419.288	443.624	418.725	419.922	363.768	402.726	337.377	290.789	243.39	184.069	76.4905	152.507	84.7896	177.99	273.805	14.5312	11.7784	3.34739	0.911029	0.242322	0	1.87706	0.597365	5.46116	12.2255	0.866806	2.54245	0.818368	0.287759	0.0621733	0	1.69128	2.35112	0.264893	1.47627	0.0234457
TENM3-AS1	7.03098	6.98384	4.08172	10.5412	12.5588	6.73891	5.8359	5.21169	7.70475	4.42614	2.92593	11.2632	12.7632	15.1664	12.4184	16.4614	14.3049	11.9674	12.5686	11.7902	9.89036	25.9103	17.066	15.7469	19.4742	16.539	16.0058	19.0131	0	0	0	0	0	0.0601623	0.0302751	0	0	0.0659059	0	0.124022	0	0	0	0	0.0975739	0	0	0	0
SCAMP5	7.02872	11.3353	5.65161	9.03031	11.3444	24.5417	27.8328	28.3636	22.4138	28.0744	28.0054	21.2167	24.2641	32.9659	20.4016	25.4215	29.4119	8.62454	11.0472	1.3552	0.944938	25.3252	12.3334	33.6574	39.5709	27.4447	46.7764	45.6059	0.0977437	0.151394	0.0304308	0	0	0.0300812	0.151376	0.149341	0.0306807	0.131812	0.0619147	0.0930166	0	0.255786	0	0	0.0975739	0.0309358	0	0.03141	0
CDC25C	7.02467	0.0537219	0.403687	2.70558	2.87605	56.5264	32.3219	21.1474	65.8406	33.3857	21.4568	29.4676	24.2641	28.2264	29.0501	27.8177	25.6686	3.54341	2.91063	3.59128	2.96081	6.18504	5.80818	8.09381	14.7353	14.2279	11.1271	16.8534	0	0.454181	0	0	0	0	0	0	0	0.164765	0	0	0	0	0	0	0.0325246	0	0	0	0
FGF5	7.02433	31.3199	15.3849	17.2525	16.2657	33.7951	34.9032	11.7263	30.9591	39.0765	11.0071	47.5411	67.3225	53.609	52.002	64.5955	57.487	10.764	13.3625	15.246	20.1587	1.67163	11.1144	0.801368	1.52196	0.469448	0.47076	0.550489	0.162906	0	0	0	0	0	0.151376	0	0	0	0	0	0	0	0	0	0.0650493	0	0	0	0
VASH2	7.02255	79.5084	55.7536	177.022	173.17	118.685	146.908	129.691	127.339	147.074	131.11	190.557	188.363	175.572	187.828	187.014	185.563	152.099	179.467	357.976	356.368	60.6803	148.861	79.6159	115.323	62.4366	47.8464	86.4268	3.90975	0.575296	1.36939	0.0587761	1.33277	0.391055	0.151376	0.776575	1.99424	1.35107	0.0619147	0.248044	0.346233	0.255786	0	0	1.36603	0.525909	0.11773	0.722431	0.234457
SOHLH2	7.02233	115.233	44.7644	85.3136	78.9316	31.9847	34.9032	10.9245	31.7996	39.4559	10.7284	51.863	67.603	71.1978	51.2258	67.5127	60.0271	69.3306	81.7623	51.6331	43.8451	4.84774	17.7831	18.752	27.0494	5.34449	2.95295	9.18894	0.162906	0.302787	0	0	0.121161	0.0300812	0.1211	0.149341	0.0613613	0.362482	0.123829	0	0.0314757	0.319732	0.217607	0	0.0325246	0.0618717	0.0294326	0.816661	0.117229
CADM4	7.00944	6.71523	11.5724	20.45	21.0591	33.6945	40.5146	36.4818	29.4182	36.8002	34.4145	53.5656	56.9436	50.8706	59.2091	56.469	55.6153	34.8324	33.1415	25.1389	25.0724	40.7879	33.1281	101.533	105.638	55.2866	114.395	113.697	0.130325	0.575296	0	0.029388	0.817837	0.0601623	0.272476	0.119473	0.276126	0.164765	0	0.248044	0.0314757	0.0319732	0.0621733	0	0.130099	0.154679	0.235461	0.12564	0
CDT1	7.00518	0.644662	0.672811	2.42448	2.87605	33.8957	29.8529	41.2926	28.7177	22.5101	39.9878	25.5386	19.4955	14.3238	23.3953	16.2531	12.2995	3.34284	4.0352	3.32024	3.65376	22.3999	18.7152	22.3582	37.0113	47.9559	22.9817	28.7101	0.358394	0.393623	0.456463	0	0.302903	0.120325	0	0	0.429529	0.0659059	0	0.310055	0.0314757	0	0	0	0	0.247487	0	0.0628201	0
ARHGAP39	6.98908	6.07057	10.4061	5.1652	6.10362	24.0388	22.1091	18.4414	17.6509	22.0042	16.3016	24.098	22.3006	18.8527	22.8409	13.8568	19.5188	16.5136	13.4948	23.716	23.0565	14.9611	31.8374	17.8304	23.3828	44.092	56.534	37.6873	0.0325812	0.0605574	0.426032	0	0.363483	0.0300812	0.363301	0	0	0.527247	0	0	0.157379	0.191839	0	0	0	0	0	0.15705	0
CPA4	6.98677	25.5179	12.3349	109.664	109.514	5.7331	4.2647	11.5258	5.04311	3.41445	9.89244	18.5973	13.745	14.0079	20.1799	16.1489	16.444	18.4525	19.9775	5.08199	4.72469	161.563	21.3684	16.989	4.73883	8.41396	5.47794	5.80131	0.325812	0.302787	0	0	0	0	0	0	0.0613613	0.527247	0	0	0	0	0	0.0612842	0	0	0	0.21987	0.586144
FAM227A	6.98094	2.84726	4.12657	5.7274	6.67883	14.6848	18.1811	11.0247	18.9117	17.9575	7.10584	7.20319	12.2022	14.0079	10.977	11.6689	16.7113	4.47941	4.4321	3.59128	3.33878	1.8388	3.72871	28.2081	26.7035	48.4976	57.5183	32.1401	0	0	0	0.029388	0	0	0.1211	0	0.153403	0.0329529	0	0	0.157379	0	0	0	0	0	0	0	0.0234457
KRT19	6.97443	6.3929	25.9257	32.6778	34.0013	4.12381	10.2128	7.71731	3.92242	9.99043	9.61378	1.96451	4.0674	6.6353	2.66108	3.33396	7.88775	16.5805	15.4793	2.57488	1.5119	94.0294	3.80041	89.9535	65.0291	334.5	91.6699	49.1206	0	0	0.669479	0	0	0	0.272476	0	0.0306807	0.0659059	0	0.27905	0	0	0	0.0306421	0	0	0	0	0.0703372
ZIC2	6.97361	0	0.538249	0.245962	0.383473	8.24762	4.93807	10.724	7.84484	5.18491	10.8678	6.28642	7.85429	12.8493	7.65061	9.58514	12.2995	1.80514	1.52147	1.28744	1.19692	5.18206	4.8043	178.825	126.668	59.9088	167.291	145.117	0	0	0	0	0	0	0	0	0	0	0	0	0	0	0	0	0	0	0	0	0.0234457
CLSPN	6.96674	1.02072	2.51183	12.79	12.7505	98.368	72.1632	160.961	105.205	69.933	164.828	93.1177	88.0802	85.311	91.9182	88.9751	88.5032	5.81655	11.5102	6.70823	6.1106	19.5581	18.5001	4.24725	10.6537	14.8779	15.4067	24.3486	0.0325812	0.756968	0.456463	0	0.0302903	0.0300812	0	0	0.214765	0.0988588	0	0	0	0	0	0	0.195148	0	0.323758	0.0628201	0.0234457
CGN	6.96304	0.268609	0.98679	0.632473	0.543254	21.7254	22.558	18.8423	22.1337	23.5218	17.4163	24.2289	31.9782	31.8073	24.7259	23.5461	29.9467	2.20628	1.91837	1.96504	1.13393	5.09848	1.07559	11.6198	11.2763	84.8979	14.8503	8.97721	0	0	0	0	0	0	0	0	0	0	0	0	0	0	0	0	0.0650493	0	0	0	0.16412
CYP27C1	6.94423	10.3683	8.65684	7.41399	8.3725	27.358	28.3939	39.689	23.5345	26.6833	39.2911	17.1567	22.7213	16.8516	18.5167	19.4828	18.9841	14.0399	14.6193	25.7488	23.3715	7.27161	22.5157	16.8688	22.4143	17.7668	16.0486	22.6124	0.228069	0.181672	0	0.0881641	0	0	0.393577	0.268814	0.214765	0.494294	0.0309574	0	0.0314757	0.383678	0.37304	0	0.292722	0.185615	0	0	0
VAT1L	6.94156	0.161166	2.96037	6.64097	7.28599	5.12962	4.60138	13.1294	6.02372	4.67906	14.351	2.09547	5.46995	7.47788	1.99581	4.06326	6.95192	6.08398	7.27658	1.76176	1.95287	34.1013	10.8993	52.5697	62.8154	371.875	67.3615	56.404	0.358394	1.02948	0	0	0	0	0	0	0	0.856776	0	0	0	0	0	0	0	0.278423	0	0.47115	0
PCSK9	6.9401	8.54178	14.1739	7.90592	8.85184	1.10639	1.79566	0.400899	0.420259	1.26461	0.27866	1.30967	2.38434	2.8437	0.66527	1.66698	2.8075	45.9975	41.0135	49.668	53.7355	65.6116	16.4207	10.8986	20.7886	22.353	13.0529	19.1401	0	0	0	0	0	0	0	0	0	0	0	0.0620111	0	0	0	0	0	0	0	0	0
MINAR1	6.93374	11.8725	11.1687	9.87361	9.55488	5.43136	4.04024	5.11146	4.06251	5.81721	4.45856	14.6683	13.3242	12.2174	13.638	11.0437	9.35835	5.08112	7.54119	12.2645	10.3943	10.2805	17.6397	16.3078	32.7221	13.4696	13.5237	20.9186	0.0977437	0	0	0	0.121161	0	1.05963	0.149341	0	0	0	0	0	0	0	0	0	0	0.0294326	0	0
ENSG00000261786	6.92631	11.1741	7.35607	4.8841	5.43254	6.33659	6.50927	5.21169	5.46337	7.71413	3.76191	8.90577	7.43352	5.37143	11.3096	8.23072	7.75406	19.3885	17.8607	6.97927	6.23659	0.0835817	2.58141	8.41436	13.663	3.32225	4.83599	7.83389	0	0	0	0	0	0	0	0	0	0	0	0	0	0	0	0	0	0	0	0	0
BUB1	6.90404	0.805828	2.10814	17.3227	17.48	337.75	178.332	132.597	350.496	174.137	145.182	148.124	144.323	137.972	147.801	143.569	149.6	11.7	11.841	7.99567	9.51238	25.4924	17.9982	42.8732	56.3471	65.7228	43.4383	62.7558	0.0325812	0.817525	0.0912925	0.0587761	0.272612	0	0.0302751	0.746707	0.214765	0.79087	0.495318	0.27905	0.346233	1.3109	1.18129	0	0.195148	1.29931	0.0882978	0.37692	0.750264
CRMP1	6.90389	108.948	56.9198	140.128	144.665	109.13	111.668	248.457	107.726	116.724	238.533	127.038	108.698	127.756	117.309	117.73	118.985	24.1353	25.9311	16.0591	15.686	89.0145	47.7561	150.256	235.627	67.2394	199.474	263.43	0.684206	1.21115	0	0.323268	0.363483	0.631704	0.211926	0.477892	0.582933	1.1204	0	0.372066	0.535087	0.0319732	0.0621733	0.306421	0.650493	0.556845	0	0.56538	0.586144
SLC2A1	6.89625	263.721	28.0338	214.198	228.934	58.0351	58.4712	168.378	57.5755	59.6897	161.902	67.3171	57.3643	59.823	60.5396	55.8438	53.3426	129.502	137.395	59.4932	54.1765	62.937	42.665	1190.95	329.193	453.848	176.749	108.87	0.358394	1.24143	1.12594	0.0587761	1.09045	0.932516	5.02567	0.86618	0.92042	0.79087	0	1.39525	0.22033	0	0.155433	0	0.487869	1.33024	0.0882978	1.97883	0.0234457
PACSIN1	6.89248	81.8184	2.42212	26.8801	29.3677	12.9749	13.4675	8.61933	13.028	15.5547	7.52383	18.7283	19.776	15.7983	20.956	23.0252	16.444	26.2747	33.1415	17.211	12.2212	20.8954	33.415	5.76985	7.26389	13.614	2.09702	4.1075	0	0	0.121723	0.0881641	0	0	0	0	0	0.329529	0	0	0.125903	0.415652	0	0.122568	0	0.0309358	0.0588652	0	0.0234457
CEP55	6.89137	0.214887	1.88387	16.1632	16.9048	111.745	60.2669	61.1371	102.543	56.2752	66.1818	74.3894	72.0911	68.2488	80.9412	76.9937	72.9951	11.4325	14.5532	9.75743	7.49651	21.0626	15.3451	8.53457	15.6693	13.2529	13.0957	20.2411	0.358394	0.93864	0.0304308	0.382044	0	0	0.151376	0.238946	0	0.527247	3.71488	0	0.786893	0.70341	0	0	0.0325246	0.0309358	0	0	0.398578
LIN28A	6.88509	0.107444	0.0448541	1.15953	0.127824	323.266	293.366	394.284	314.774	274.421	395.419	70.7223	102.106	125.755	65.8618	99.4979	117.514	0	0	0	0.125992	1.08656	0.143412	9.61641	15.773	417.484	18.2741	26.7199	0.0325812	0.0302787	0	0	0	0	0	0	0	0	0	0	0.0314757	0.0319732	0	0.0612842	0	0	0	0	0
HEPH	6.86935	35.2415	51.7167	244.064	231.49	95.3505	132.542	58.8319	94.9786	146.568	58.9366	83.2951	91.0256	106.481	92.1399	91.7881	104.546	55.3575	58.4111	42.7565	45.924	214.387	59.014	154.143	151.124	131.662	127.704	143.974	0.0977437	0.151394	1.76499	0	0.0302903	0.0902435	1.72568	0.68697	1.59539	0.922682	0	0.248044	0.0314757	1.40682	0	0	0.943214	1.97989	0	0.628201	0
BCL9L	6.8631	22.3483	12.5591	8.15188	9.07553	95.3505	102.802	119.067	92.1769	109.515	111.882	138.825	116.833	106.691	126.512	107.833	100.402	66.5894	62.2479	55.2243	49.3888	223.915	192.817	119.724	133.725	174.707	90.172	113.401	0.293231	0.69641	0.639048	0.117552	0.545225	0.27073	0.575227	0.388288	0.276126	1.1204	0.247659	0.589105	0.314757	0.415652	0.18652	0.122568	1.13836	0.618717	1.29503	0.28269	0.304795
SCN8A	6.86066	36.2623	35.3002	42.3054	43.9396	31.2806	31.6485	49.4108	30.819	35.1562	46.2576	27.5031	29.1731	36.4415	29.6045	31.881	35.027	18.1182	18.1253	16.94	16.1899	12.3701	8.60471	10.3376	16.0843	14.1557	14.294	21.9349	0.0651625	0	0.0304308	0	0	0	0.181651	0.149341	0.368168	0.164765	0	0.248044	0.125903	0	0	0	0.650493	0	0.235461	0.37692	0
CEP170B	6.85945	75.7478	14.757	41.0405	41.8625	23.5359	29.6284	32.573	20.8729	29.2125	31.4886	25.9315	27.3498	27.3838	23.3953	23.5461	27.2729	82.4345	66.8123	67.6921	68.7915	82.7459	58.9423	36.7828	40.3665	73.7395	44.2087	43.9121	0.162906	0.302787	0.334739	0.0881641	0	0.0300812	0.242201	0.0896048	0.0613613	0.428388	0	0.372066	0.22033	0	0.0310867	0.0306421	0.227672	0	0	0.21987	0.304795
MAGEL2	6.85659	9.079	4.35085	1.75687	1.72563	22.2283	33.2197	27.662	23.5345	25.2922	31.4886	26.1934	21.3188	15.2717	25.8347	23.7545	17.7809	3.81084	4.10135	1.62624	2.33085	29.5043	43.0953	21.1962	44.1714	24.4835	25.5922	39.5082	0.130325	0.151394	0.578186	0	0.787547	0	0.363301	0	0.214765	0.5602	0	0.186033	0.22033	0	0	0	0	0.185615	0	0	0.0234457
TRIM59	6.8563	3.38448	5.24793	31.448	26.1721	78.6541	48.8196	41.894	76.4872	54.1254	37.2011	46.6243	44.1804	46.1311	45.7928	44.0708	45.7222	7.48797	6.54892	9.21535	10.2683	10.9492	9.96712	35.2201	29.7128	22.7141	15.6635	20.9186	0.0651625	0.605574	0	0.117552	0.0908708	0	0.151376	0.0896048	0.276126	0.230671	0	0.155028	0.0629514	0.159866	0.09326	0	0	0.216551	0	0.3141	0.0468915
TRIM36	6.84265	5.53335	15.071	8.22215	9.49096	38.4218	29.0673	29.1654	34.6014	38.8236	30.374	29.2057	26.5082	29.1743	31.8221	28.9638	29.6793	9.15939	8.40115	7.04703	10.5833	2.08954	6.095	16.989	23.3136	7.69173	14.4652	17.9544	0	0.333066	0	0.411432	0	0	0	0.238946	0.705655	0.0988588	0.0619147	0	0.22033	0	0	0	0.292722	0	0.0588652	0	0
IL17B	6.83352	5.21102	36.9598	11.1034	13.102	13.8801	18.4055	8.5191	14.1487	14.9224	9.19579	34.0515	34.2223	24.0135	37.9204	31.6726	22.3263	14.9091	17.6623	24.1225	21.6076	10.1134	152.734	60.0625	38.7754	5.63338	1.62626	7.79154	0.0977437	0.272508	0.0912925	0.205716	0.151451	0	0	0.0597365	0.0613613	0.263623	0	0.155028	0.566563	0	0.124347	0	0.130099	0.123743	0	0	0
CCNA2	6.83292	0.644662	3.09493	22.7339	23.5197	226.407	128.053	111.851	230.862	136.957	119.685	157.946	141.237	133.022	156.893	146.382	143.316	14.1737	18.3899	16.1946	15.686	32.5133	32.4111	37.9047	56.0012	63.7366	36.1629	58.3095	0.488719	1.4231	0.36517	0.0881641	0.151451	0.120325	0.151376	0.567497	0.490891	1.35107	0.0619147	0.217039	0.44066	0.191839	0	0.0919263	0.0975739	0.433102	0.323758	0	0.961275
CDCA5	6.83239	0.805828	1.21106	8.11674	7.47773	105.912	68.7963	105.837	103.104	66.1392	104.219	76.4848	74.195	72.1457	71.7383	75.1183	63.9041	11.7668	13.8917	11.6547	9.82736	21.7312	20.1494	19.1928	39.6747	46.4032	31.6693	48.6548	0.390975	0	0.0304308	0	1.09045	0.0902435	1.15045	0.268814	0.0613613	0.428388	0	0	0.125903	0.415652	0.0310867	0	0.390296	0.37123	1.1773	0.15705	0.16412
CEMIP	6.82717	189.208	57.2787	418.522	419.807	1.91103	3.25464	4.10922	3.22199	3.28799	2.64727	8.3819	7.01276	9.05771	8.31588	8.54327	8.28882	233.33	231.66	112.075	97.7066	183.462	158.613	28.2081	13.9743	30.1891	9.71478	11.899	0.228069	0.272508	0.0304308	0	0.121161	0.0300812	0.0605502	0.0597365	0.122723	0.164765	0	0.124022	0.0629514	0.191839	0.0310867	0	0.0325246	0.0309358	0	0.25128	0.0234457
FIRRE	6.81996	11.8725	67.2811	72.4533	67.2676	40.0311	43.0959	27.2611	42.8665	45.3996	24.5221	29.2057	33.9417	31.5967	26.9434	34.694	35.027	25.7399	23.5497	17.4821	19.7177	2.34029	6.95547	24.3616	28.9172	29.3947	23.5808	25.6189	0.358394	0.393623	0.395601	0	0.181742	0	0	0.0298683	0.0613613	0.230671	0	0.217039	0.314757	0.319732	0	0	0.292722	0.216551	0.441489	0.53397	0.0234457
FZD2	6.81093	16.1166	27.8992	52.8115	59.8218	104.705	107.179	91.405	98.6209	107.618	92.3759	88.2719	81.4882	85.7323	81.6065	76.056	74.8668	51.4798	58.0804	57.7992	55.3104	223.665	140.687	160.394	169.041	92.9508	101.47	157.779	0.749369	0.484459	0.547755	0.0587761	0.0908708	0	2.24036	0.477892	0.490891	1.18631	0	0.713127	0.409184	0.127893	0.155433	0.704769	0.455345	0.711524	0.0882978	0.12564	0.140674
CCDC144NL-AS1	6.80877	29.171	26.7779	34.6806	33.1065	31.18	35.2399	19.8445	36.9828	35.5356	19.6455	37.3256	37.7286	34.7563	36.7007	36.361	34.6259	2.33999	2.57988	30.763	28.2852	49.8983	41.8763	63.3481	57.9728	54.5643	57.5183	51.5343	0.944856	2.02867	1.1868	0.0881641	0.605805	0	0	0.507761	0.368168	0.955635	0.216702	1.17821	0.251806	0.159866	0.09326	0	0.0975739	0.0618717	0	0.15705	0
STK26	6.80695	25.1956	158.2	197.121	192.12	392.064	403.799	234.125	371.649	427.312	237.837	492.829	400.989	436.139	514.254	401.013	428.211	282.537	299.861	159.575	152.072	28.0834	49.7639	122.569	136.976	123.682	78.6598	95.3617	1.59648	2.90676	1.88671	0.029388	0.817837	1.77479	1.02935	1.76223	1.65676	2.57033	0	1.33324	0.88132	0.191839	0.994773	0	1.33351	2.01083	0.618084	1.66473	0.93783
NACC1	6.80061	45.9859	34.5825	39.5296	42.7253	107.42	114.698	132.698	106.746	108.63	127.905	86.9622	99.3006	94.474	87.7048	90.4337	84.7599	79.2922	71.7074	74.7392	70.6814	84.7518	85.4017	60.944	60.8438	113.39	80.5856	82.9969	0.5213	0.635853	0.36517	0	0.848127	0.150406	0.544952	0.448024	0.429529	0.593153	0.681062	0.775138	0.0944271	0.191839	0.27978	2.23687	0.487869	0.464038	0.618084	0.691021	0.304795
COPG2IT1	6.79269	2.47121	4.21628	4.28676	5.11298	50.0892	59.5935	27.7623	51.6919	60.7014	33.2999	43.3501	49.0893	49.6068	46.9016	45.7378	50.4014	7.88911	6.54892	4.74319	3.77975	21.8148	19.8625	301.955	204.427	71.6811	75.7924	91.0425	0.912275	0	0.426032	0	0.514934	0.842273	0	0	0.0613613	0.757917	0	0.0310055	1.07017	0	0.497387	0.674127	0.0975739	0	0	0	0.398578
NRK	6.79115	7.3599	80.9167	44.6597	46.0488	244.713	407.727	65.4468	248.373	408.09	61.5839	316.024	296.64	220.545	331.305	297.348	224.6	231.392	294.569	194.471	170.908	99.295	281.159	51.6481	91.0062	28.9252	42.6252	79.0587	1.10776	1.93784	0.213016	0.205716	0.302903	0.150406	2.60366	1.34407	1.1045	0.79087	0	0.682122	1.1646	0.287759	0.155433	0	0.585443	0.247487	0	1.38204	1.03161
SLC9A3-AS1	6.78847	26.3774	6.27957	12.4035	14.2205	14.0813	22.7825	7.41663	14.2888	20.6132	8.08115	11.6561	8.41531	12.2174	8.09412	8.43909	6.68453	41.117	31.0247	34.0832	33.5768	6.93728	14.3412	54.1324	61.1897	75.5451	85.2932	74.3161	0	0	0	0	0	0.0902435	0	0.537629	0.521571	0.131812	0	0	0.0944271	0	0	0	0.325246	0.278423	0	0.25128	0.445469
CACNA1H	6.78271	71.0203	65.5318	31.7642	34.9919	30.6771	48.3706	14.8333	33.3406	49.5728	14.6297	78.7113	60.8707	48.7642	69.7425	58.4485	44.9201	161.125	126.348	130.912	127.441	103.474	392.518	168.688	195.122	86.884	114.01	159.938	1.07518	0.817525	1.61283	0	0.393773	1.113	0.544952	0.776575	1.13518	0.955635	0	0.124022	0.0314757	0.383678	0.155433	0	0.650493	0.649653	1.11844	1.85319	0.77371
CRABP1	6.78248	0	0.807373	0.105412	0.127824	81.571	98.6492	127.386	79.9894	93.0754	125.258	13.0967	18.6539	24.5401	13.0836	16.8782	30.0804	1.06971	1.45532	0.0677599	0.125992	29.2536	0.286824	58.1392	87.5126	33.4753	90.4716	127.248	0.0325812	0	0.213016	0	0.181742	0.0300812	0.0605502	0.119473	0	0	0	0.0930166	0	0	0	0	0	0.185615	0.0294326	0	0
WHRN	6.7723	3.49192	2.91551	2.52989	2.97192	16.9981	19.3034	8.61933	17.791	20.7396	9.61378	13.3587	13.8853	12.9546	10.4226	13.2317	12.2995	18.9874	14.487	4.53991	4.28372	12.3701	8.60471	85.3457	64.0952	68.6839	54.009	44.5896	0.0651625	0.272508	0.639048	0	0	0	0	0	0	0.494294	0.154787	0.0310055	0	0	0	0.306421	0.0650493	0.0309358	0	0	0
KIF11	6.7713	1.18188	6.23472	31.202	29.5914	304.86	172.384	147.431	301.886	178.816	154.238	187.152	168.166	166.62	188.493	175.554	165.509	15.5108	19.7791	15.9913	14.4891	47.1401	43.5972	32.3352	66.136	60.306	56.8764	85.8763	0.195487	1.54421	0.760771	0	0.726966	0.0601623	0.1211	0.328551	0.674975	0.296576	0.185744	0.0930166	0.692466	0.575518	0.497387	0	0.260197	0.0928075	0.11773	0.12564	0.187566
LRP8	6.77125	19.5548	17.8071	16.5849	18.3748	30.2748	17.6199	62.8409	23.5345	22.2572	60.7479	18.4664	17.1111	17.0622	20.8451	20.7331	19.9199	39.8467	36.3168	12.8066	13.1031	11.5343	12.5485	35.8211	42.3727	37.592	35.4782	42.9382	0.488719	0	0	0.117552	0.545225	0	0.575227	0.567497	0.184084	0.197718	0	0.775138	0	0.287759	0	0	0	0.74246	0	0.03141	0.0234457
STX1B	6.7595	1.88027	1.03164	9.62765	9.97031	10.9633	15.8243	10.5236	10.0862	16.0606	10.0318	5.10772	5.75046	5.37143	4.43514	5.62606	5.61501	25.0713	21.8959	9.01207	9.95335	4.76416	5.44965	32.4955	39.8131	17.2974	22.2541	30.9968	0	0.0302787	0.243447	0.029388	0.0908708	0	0	0	0.0306807	0.0988588	0	0	0.0629514	0	0	0	0.0325246	0.0309358	0	0.15705	0.0468915
CNTNAP2	6.75273	0.107444	1.0765	0.562199	1.0226	8.64994	9.09054	15.5348	9.38579	11.0021	13.097	21.2167	21.0383	33.5978	19.5146	21.7749	36.0965	0.133714	0	0.0677599	0.188988	55.8326	1.86435	583.235	342.579	172.071	869.751	455.805	0	0	0	0.029388	0	0	0	0.0597365	0.092042	0	0	0	0.0944271	0	0	0	0.0650493	0	0	0	0.187566
KIF24	6.74937	3.33076	25.0286	26.0368	27.0988	66.0815	49.9418	32.2724	59.957	49.0669	30.6526	87.2241	88.6412	69.8286	83.2697	86.7872	63.9041	58.1655	71.7074	74.2649	66.7127	13.4567	94.6518	14.3044	33.4485	28.6002	35.0502	28.5831	0.358394	0.605574	0.121723	0	0	1.113	0.211926	0.68697	1.59539	0.164765	0	0.217039	0.409184	0.0319732	0.0310867	0	1.52866	1.94896	0	0	1.71154
LYPD6	6.74692	4.19031	2.06329	6.25446	4.9532	9.05227	7.74379	23.3524	10.5065	6.44952	27.5874	12.8348	14.0255	11.7961	12.9728	13.6484	11.4974	2.07256	1.32302	3.52352	3.90575	21.8984	2.3663	20.7554	24.2822	21.9196	17.8461	22.5701	0	1.51394	0.0608617	0	0	0	0	0.0298683	0.245445	0.164765	0	0.155028	0	0	0	0	0.357771	0.773396	0	0	0
MOXD1	6.7428	3.33076	15.6541	35.032	35.3435	7.34239	8.64162	4.00899	7.42458	8.85228	4.1799	46.2314	28.051	35.4936	44.3514	28.9638	34.2248	59.1015	66.7461	63.6943	66.4607	170.757	138.106	96.0038	136.838	24.7363	67.6611	120.981	3.16038	1.72589	0	0	0	0	2.27063	0.149341	1.04314	1.21926	0	0.620111	0.157379	0.0639464	0	0	0	0.340294	0	0	0
CHST6	6.74168	0.214887	0.403687	2.95154	3.35539	14.4836	14.8142	16.036	12.7479	13.6578	14.351	6.54836	5.04918	5.58208	4.32426	6.35536	6.28346	6.3514	4.10135	1.08416	1.13393	16.7163	8.67642	24.5619	17.8484	20.2946	24.6935	17.7427	0	0	0	0.029388	0	0	0	0	0	0.0659059	0	0	0	0	0	0	0	0	0	0	0
CDON	6.74058	61.5653	34.8965	39.389	40.2008	117.679	158.804	51.4153	120.474	160.1	51.1342	158.208	180.789	200.955	170.974	189.306	203.477	85.9111	90.4281	52.3784	48.2549	132.728	75.7214	456.82	258.007	89.8452	250.444	224.557	1.49874	1.90756	0.486894	0	0	0.872354	0.272476	0.925916	0.859059	0.659059	0	0.868155	0.283281	0.671437	0	0	0.91069	0.309358	0	1.13076	0.77371
UBE2C	6.73768	0.85955	2.51183	11.0683	10.4816	124.117	63.746	48.3083	124.957	68.4155	50.4375	75.3061	71.5301	61.5082	73.1797	66.4708	63.3694	13.3045	10.9149	11.3837	12.6622	26.7461	24.2366	50.6064	60.9821	62.2561	36.6765	57.2509	0.456137	1.12031	0.36517	0.176328	0	0	0.242201	0.268814	0.0613613	0.757917	1.05255	0.186033	0.0629514	0	0.0310867	0	0.0650493	0.587781	0.0882978	0.15705	0.211012
SLC4A8	6.73597	2.47121	2.96037	4.8841	5.40058	55.7217	41.3002	92.1066	57.8557	43.6291	95.5805	12.1799	15.1476	19.3793	10.5334	20.6289	23.6633	2.00571	3.17524	1.62624	1.76389	4.26267	3.01165	36.903	55.6899	52.3615	82.6826	82.8275	0.325812	0.0605574	0	0	0.0302903	0	0	0	0.951101	0.296576	0.0309574	0	0.0314757	0	0.27978	0	0	0.0309358	0.147163	0	0
KC6	6.73182	4.24403	4.66482	6.04363	5.52841	12.0697	14.4775	5.41214	12.888	18.4633	6.13053	9.03674	7.71403	10.6375	7.53973	9.37676	8.95728	6.28455	6.01972	4.20111	4.40971	1.17014	0.430235	15.4664	17.0529	36.9781	21.5266	15.2867	0	0	0	0	0	0.0902435	0	0.238946	0	0	0	0	0	0	0	0	0.0325246	0	0	0	0
TSPAN11	6.72563	5.47963	15.2952	17.3579	19.5571	5.2302	7.85602	2.40539	5.1832	7.96705	3.34392	8.25093	11.7814	15.693	8.64851	9.8977	13.9038	24.8039	22.2267	21.3444	22.6785	20.979	10.1822	19.914	31.8228	24.3391	42.4112	62.4594	0	0.393623	0.0608617	0	0.454354	0	0.696328	0.119473	0.92042	0.527247	0	0.0930166	0.125903	0	0	0	0.162623	0	0	0.50256	0.961275
F2RL2	6.71052	18.4266	22.3373	28.2153	27.1946	1.50871	2.24458	6.01349	2.1013	2.52922	5.01589	7.46513	6.8725	8.00449	7.31797	8.64746	9.22466	12.3017	15.8762	8.87655	7.87449	75.3907	47.541	21.076	19.6471	9.20841	7.53216	10.5016	0	0.0302787	0.0912925	0	0.0302903	0.451217	0.0605502	0	0.0306807	0.0988588	0	0	0.22033	0.127893	0	0	0.0325246	0	0	0	0
E2F2	6.69911	0.214887	0.493395	2.81099	2.78018	44.0544	26.486	29.7668	43.8471	30.6036	28.5627	15.1922	16.6904	11.5854	15.6339	15.2112	10.2942	5.14798	8.5996	5.48855	5.10267	6.01788	16.9226	4.00684	10.6537	5.12782	8.08852	16.3876	0.228069	0	0	0	0	0.120325	0.151376	0	0.0306807	0.296576	0	0	0.125903	0	0	0	0	0	0	0.03141	0
CDH3	6.68723	0.85955	1.39048	1.65146	2.1091	5.2302	10.9984	3.50787	6.02372	8.59936	4.87655	10.4774	12.9035	13.1653	13.1945	12.8149	13.9038	1.53771	0.926111	1.0164	0.314979	34.1849	2.58141	53.5314	51.2277	191.715	52.2116	32.0554	0	0	0	0	0	0	0	0	0	0.197718	0	0	0	0	0	0	0	0	0	0	0
DKK1	6.68034	27.3982	1.52504	9.90875	10.0981	6.23601	6.84596	13.1294	7.84484	6.70244	13.7937	6.81029	5.32969	4.63418	6.54182	5.20931	4.2781	2.00571	1.58762	1.28744	1.13393	19.976	3.5853	509.309	353.164	49.5448	485.354	390.974	0.423556	0.302787	0	0	0.151451	0	0.1211	0.298683	0.582933	0.131812	0	0	0	0	0	0	0.0325246	0.711524	0	0	0
ASIC1	6.67778	4.83497	2.69124	11.244	12.5588	14.383	21.6602	10.0225	15.8298	21.6249	12.679	8.3819	10.9399	10.3216	10.0899	11.2521	12.7006	58.2323	64.5631	28.8657	25.8913	17.5522	19.4323	45.7581	54.0641	37.4475	52.2544	52.7199	1.17292	1.39282	0.517324	0	0	0	0	0.746707	0.337487	0.395435	0	0	0.0314757	0.639464	0.4663	0	0.878165	0	0	0	0
RGS4	6.67698	112.87	9.19509	260.228	246.573	9.55517	9.20277	25.1564	11.0668	7.71413	28.284	2.48838	2.94536	5.26611	3.10459	3.0214	4.14441	25.5393	30.0324	22.9706	21.9856	46.9729	48.043	66.794	58.5608	210.132	57.3044	36.1629	0.912275	0.575296	0	0.235104	0.272612	0	0.454127	0	0.0306807	0.461341	0	0	0.0629514	0	0	0	0.0650493	0	0	0.25128	0.679927
LZTS1	6.6748	58.9329	35.1656	88.8274	96.124	165.757	171.149	197.743	160.679	165.538	182.662	163.84	148.109	148.504	158.667	155.967	148.53	205.585	219.554	192.845	200.516	45.1341	160.334	43.1937	81.7015	30.4419	55.4641	81.5995	1.85713	2.18007	0.943356	0.0587761	2.60496	0.0902435	3.48164	1.25447	2.11697	0.593153	0	0.434077	0.314757	0.383678	0	0.0306421	0.487869	0	0.176596	1.79037	0.750264
GRIK5	6.66948	0.322331	0.538249	0.94871	1.37411	15.59	30.6385	11.3254	22.2737	30.3507	10.0318	11.787	15.8488	15.2717	14.4142	16.774	14.5723	1.80514	2.05067	0.27104	0.314979	44.6326	2.50971	48.042	65.1675	44.3809	82.4258	76.7297	0	0.0302787	0	0	0	0	0	0	0.0306807	0	0.0928721	0.0620111	0	0	0	0	0	0	0	0	0
SPRED3	6.66896	4.13658	2.78095	9.45196	10.5136	6.53775	6.17259	20.2454	6.30389	8.59936	22.1535	6.67933	10.0984	7.16191	6.20919	8.85583	7.2193	8.69139	8.93035	5.75959	6.80356	5.34923	4.01553	7.13217	5.60358	5.23615	5.09277	6.52118	0	0	0	0	0	0	0	0.119473	0	0	0	0	0	0	0	0	0	0.216551	0	0	0
GPC6	6.66729	5.31847	129.718	178.182	184.323	185.773	139.164	249.259	187.576	143.786	257.761	189.902	175.179	221.071	193.039	178.992	222.328	32.3587	40.1535	32.3892	37.3566	307.915	133.23	153.983	144.621	78.2895	117.091	127.29	2.11778	2.51313	0.213016	0	0.696676	0.812191	0.333026	0.537629	1.16587	3.26234	0.154787	0.961171	0.472136	1.7905	0	0.459632	0.878165	0.278423	0.206028	0.816661	0
CDH7	6.66711	0	0.358833	0.351374	0.639122	182.856	201.787	76.6719	186.455	208.914	74.681	77.6635	93.1294	90.7877	82.8262	90.8504	97.0594	0.467998	0.264603	1.82952	3.0868	7.43877	6.16671	7.77327	9.68519	1.73335	6.11988	11.2215	0	0	0.0304308	0	0	0	0	0.0298683	0.0613613	0	0	0	0	0.0639464	0.0621733	0	0	0	0	0.0628201	0.0703372
TRIM46	6.66288	0.644662	1.6596	3.97053	4.09038	9.15285	12.5696	8.81978	8.82545	10.2434	5.57321	6.28642	6.73225	10.4269	5.98743	8.02234	8.95728	3.14227	2.71218	2.3716	2.64583	6.8537	2.07947	18.5116	24.213	12.3862	23.0245	28.9642	0	0	0	0	0	0	0	0	0	0	0	0	0	0.191839	0	0	0	0	0	0	0
ORC1	6.6563	0.537219	1.74931	4.98951	5.30471	46.9712	35.3521	58.431	50.8514	35.4091	62.8379	38.1114	36.6066	33.1765	40.8032	30.5266	30.4815	5.01427	5.62281	4.81095	4.34672	6.93728	6.52524	8.17395	12.9366	19.5363	10.4423	16.6417	0	0.423902	0.973787	0.264492	0	0	0.302751	0	0.122723	0.757917	0	0.0310055	0.125903	0.255786	0.217607	0	0.0975739	0.680588	0	0.785251	0.0468915
ARHGAP11A	6.64445	1.07444	2.78095	13.2468	13.1979	123.312	71.1531	78.5762	124.117	66.1392	82.0655	92.4628	84.0128	80.3608	92.1399	87.0997	88.3695	5.01427	7.07813	5.42079	3.77975	15.1283	11.0427	18.2712	26.2538	26.0363	24.7363	33.3681	1.10776	0	0	0.117552	0	0.0300812	0.0302751	0.298683	0.306807	0.164765	0	0.0310055	0.125903	0.0639464	0.09326	0.0612842	0.227672	0	0	0	0
ENSG00000260947	6.64204	3.97542	33.4163	13.9847	12.0794	14.2825	16.9466	5.81304	11.9073	15.0489	3.48325	26.5863	28.612	19.4846	29.0501	29.2763	24.5991	20.6588	23.682	20.6668	21.9856	3.92834	23.5195	6.3308	14.0089	4.1167	8.43089	13.3388	0	0	0.426032	0	0	0	0.272476	0	0.429529	0.296576	0	0.217039	0.157379	0	0	0	0	0	0	0.03141	0.656481
SLC6A15	6.61552	0.268609	9.50906	5.05979	4.85733	13.3772	16.4976	27.9627	12.3276	17.4516	24.1041	7.46513	10.6594	15.0611	7.53973	9.58514	15.3744	1.80514	1.91837	1.82952	1.5119	3.67759	0.788765	45.678	26.4613	20.5835	27.7321	22.4007	0	0.363345	0	0	0	0	0.393577	0	0.122723	0.164765	0	0.310055	0	0	0.217607	0	0	0.0309358	0	0	0.984721
SULT4A1	6.60484	1.88027	4.84424	7.13289	5.33667	8.75052	9.87614	6.81528	6.72415	12.0138	8.08115	5.63159	5.18944	5.16079	4.21338	4.5842	4.41179	2.33999	2.38143	0.20328	0.629959	2.92536	2.29459	30.492	28.3984	12.0973	18.4452	18.2508	0	0	0	0	0	0	0	0	0	0	0	0	0	0.127893	0	0	0	0	0	0	0
TET3	6.60057	35.9399	36.6009	33.0292	31.6365	107.118	89.1097	109.947	102.403	87.0053	107.702	117.609	112.625	116.697	114.094	117.105	117.113	90.3236	97.5062	91.5436	98.1476	88.3458	125.127	62.5067	78.5538	69.045	94.4516	112.257	0.423556	1.02948	0.821633	0.0881641	0.151451	0.391055	0.302751	0	1.13518	1.81241	0.123829	1.48827	0.157379	0.927223	0	0	0.715542	0.525909	1.67766	0.3141	2.11012
SEZ6L2	6.60057	2.09515	4.57512	5.97336	7.44577	17.9034	31.5363	15.0337	22.4138	28.0744	14.9083	6.94126	11.3607	16.7462	7.76149	9.79351	19.9199	9.35996	8.53345	6.50495	4.6617	113.086	29.9731	59.4615	64.4065	122.851	64.4086	61.6972	0.228069	0.181672	0.486894	0	0.0605805	0	0	0.507761	0.276126	0.0988588	0	0.124022	0.157379	0	0	0.275779	0	0.0618717	0.323758	0	0
TPX2	6.59898	1.82654	7.67005	28.8127	26.6194	434.509	235.681	218.189	445.475	243.185	222.371	251.064	264.241	260.567	265.776	271.093	260.831	39.9136	47.2316	37.539	35.5927	144.011	128.569	121.848	179.453	162.646	132.369	196.863	1.07518	2.96731	0.699909	0.44082	1.81742	1.113	0.908253	1.07526	0.859059	1.6806	1.17638	0.682122	0.283281	0.959196	1.05695	0.919263	0.390296	1.76334	1.00071	0.43974	0
MTSS2	6.59763	65.5944	72.4842	58.293	65.51	65.0757	76.7645	57.2283	62.8988	68.0361	59.2153	86.1764	82.6103	68.0381	81.6065	73.4513	63.2357	247.571	200.304	248.814	251.354	81.6593	266.244	127.978	89.6572	42.2865	65.0077	55.8535	0.912275	0.968919	0.426032	0.352656	1.21161	0.300812	0.756878	0.328551	0.276126	1.02154	0.526275	0.89916	0.283281	0.447625	0.683907	1.19504	0.552919	0.154679	0.0882978	0.34551	0.281349
AJUBA	6.59103	46.3083	44.2261	126.916	123.702	47.3735	57.4612	109.045	44.2673	58.4251	108.399	156.637	146.847	154.297	153.677	140.235	134.894	135.786	123.967	98.6584	112.385	145.432	119.677	61.3447	82.8084	87.1368	90.6855	81.6418	3.48619	1.90756	0.213016	0.0881641	1.12074	1.38373	2.02843	0.507761	2.39309	1.58174	0.0619147	1.58128	0.912795	0.351705	0	0	0.91069	1.33024	0	1.35063	0.539252
B4GALNT3	6.59014	6.76896	5.74132	4.53273	4.37799	18.8086	28.955	14.6328	18.9117	26.9362	15.4656	15.0612	9.81786	8.95239	10.6443	8.23072	10.0268	24.5365	23.6158	6.97927	6.36259	12.9552	35.2076	13.463	19.1974	33.6558	7.01861	11.8567	0.325812	0	1.09551	0	1.33277	0.391055	0.787153	0.0896048	0.368168	0	0	0.434077	0.22033	0	0	0	0.748067	0	0.323758	0	0
ARHGAP33	6.5731	0.644662	1.12135	1.6866	1.78954	42.1433	27.2716	15.7353	44.9678	25.0393	14.2117	28.9437	28.4718	21.907	25.7238	26.5675	22.9948	8.15654	9.26111	7.38583	7.37052	7.43877	9.53689	52.2492	78.7268	33.1503	76.9907	108.446	0	0.333066	0.0912925	0.029388	0	0.300812	0.181651	0.0896048	0.0306807	0.0329529	0.0928721	0	0.0944271	0.0639464	0	0	0.195148	0.0928075	0.0588652	0.0628201	0
SPTBN2	6.5722	25.5179	14.8916	15.5659	18.183	63.4664	62.9604	119.167	56.3148	54.5048	114.947	36.2779	41.796	46.9737	30.6024	35.1108	39.1714	37.7741	30.8263	15.246	15.875	35.4386	29.3994	69.0378	81.8053	108.876	103.225	120.981	0.879694	0.151394	0.0304308	0.0881641	0.333193	0	0.211926	0.119473	0.214765	0.230671	1.02159	0.403072	0.157379	0.127893	0.0310867	0	0.260197	0.0618717	0.0882978	0.03141	0.844047
SKA1	6.57215	0	0.358833	5.30575	5.46449	47.8764	30.7507	45.2014	44.8277	27.8215	43.889	28.9437	31.8379	32.2286	35.8137	32.1936	33.8237	1.73828	2.77833	2.64264	3.21279	11.2835	8.533	5.08868	8.50913	9.85841	7.87454	11.772	0	0.151394	0	0	0	0	0	0	0	0.131812	0	0.0930166	0.125903	0	0	0	0	0.402166	0	0	0
ZNF687	6.57098	15.5793	16.1026	22.8745	24.1908	43.652	49.6052	41.7937	42.8665	48.5611	42.7744	45.3146	41.796	39.0745	40.0271	41.1536	39.9735	37.3061	38.0367	33.5412	38.4905	36.4416	37.6456	47.8016	51.2623	58.5005	60.6853	50.8567	0.325812	0.0302787	0	0	0.454354	0.752029	0.272476	0.149341	0.674975	0.692012	0	0.27905	0.0944271	0.127893	0.341953	0.183853	0.260197	0.618717	0.0588652	0	0
CDCA8	6.57036	0.268609	1.25591	9.38169	7.25404	156.504	84.3961	80.7812	155.636	82.8321	80.5328	96.6538	91.0256	93.8421	98.46	89.2876	90.5086	11.9674	15.9423	8.46999	8.88242	23.57	17.2811	20.4349	41.7847	41.817	33.2528	48.3584	0.423556	0.272508	0.152154	0.617149	0.787547	0	0.0605502	0	0.613613	0.329529	0	0.217039	0.314757	0.70341	0.27978	0	0.390296	0.866203	0	0	0.0703372
HOXB8	6.56775	1.34305	3.3192	2.38934	2.68431	22.1278	10.1006	15.2342	24.7953	9.86397	13.933	16.7638	9.95811	18.0101	13.0836	9.79351	20.4547	6.15083	5.22591	4.13335	3.71676	4.01192	0.788765	53.2509	49.4982	11.1223	59.9577	63.2216	0	0.0605574	0.0912925	0.0881641	0.0605805	0.0601623	0.0605502	0.0298683	0.122723	0.0329529	0	0	0.0314757	0	0.0310867	0.0306421	0	0.0309358	0	0	0
SLC22A31	6.56261	3.70681	3.3192	4.14621	4.40994	6.33659	10.8862	6.41438	5.88363	10.4963	7.24517	11.1322	12.3425	11.6908	13.8598	12.7107	10.0268	6.01712	5.88742	11.4514	10.6463	0.668653	12.4051	5.48937	3.59736	3.97225	0.984317	1.90554	0	0	0	0	0	0	0	0	0	0.0329529	0	0	0.125903	0.0319732	0	0	0	0	0	0	0
CDC45	6.5588	0.161166	0.493395	4.84896	5.27276	37.6172	26.3738	51.5155	35.3018	25.9245	52.3881	29.7295	28.3315	27.0678	29.8263	28.1303	25.6686	5.81655	4.89516	4.26887	4.78769	6.68653	5.44965	3.96677	11.9335	14.0834	13.9088	23.7134	0	0.272508	0.213016	0.0881641	0	0	0	0.0298683	0.0306807	0.296576	0	0	0	0	0.0621733	0	0.0975739	0.464038	0.11773	0	0.586144
SORCS2	6.554	14.9347	12.6488	42.6217	47.7424	26.2516	19.7523	24.6553	26.6164	21.7513	28.284	15.847	14.0255	20.1165	17.0753	13.44	16.7113	33.4284	36.846	56.1052	52.6646	104.728	54.0663	117.801	119.75	46.7282	99.7584	93.3291	0.0325812	0.181672	0.578186	0	0.0908708	0.300812	1.39266	0.925916	0.153403	1.77946	0	1.20922	0.314757	0	0.217607	0	1.26846	0.556845	0.0294326	0.34551	0.211012
PBK	6.55251	0.0537219	0.717665	14.0198	12.8144	105.61	56.5633	59.4333	108.147	60.0691	60.8873	59.5901	61.4317	59.507	68.6337	61.5741	62.0325	3.81084	4.89516	3.79455	2.83482	9.1104	1.93606	6.73149	9.89273	11.664	16.0914	20.8339	0.456137	1.39282	0.517324	0.235104	0	0	0.0605502	0.17921	0	0.461341	0.309574	0.341061	0.125903	0.0319732	0.0310867	0	0.227672	0.185615	0	0	0.375132
SCAND3	6.55026	2.36376	3.40891	5.1652	5.36863	14.2825	14.9264	11.7263	16.25	15.0489	10.1711	8.90577	10.9399	11.0588	10.3117	9.68932	10.0268	2.9417	3.96905	1.55848	1.70089	5.18206	2.07947	10.3777	14.7007	10.4362	13.866	15.8795	0	0	0.152154	0	0.726966	0	0	0	0.0306807	0	0	0.217039	0.22033	0.0319732	0	0	0	0.0309358	0	0	0
DTL	6.54253	0.376053	2.42212	12.3684	11.6001	81.6716	70.8164	127.787	82.7911	65.3804	121.078	64.6978	64.6576	63.8253	64.8639	66.1583	67.1127	7.68854	8.13654	7.18255	6.86655	23.57	15.9904	13.9037	24.6626	29.4669	25.3783	39.0001	0.390975	2.24062	0.486894	0.176328	0	0.240649	0.333026	0.448024	0	0.626106	0	0.837149	0.598038	0.159866	0.9326	0	0.683017	0.525909	0	0.785251	0
SOX2	6.54027	0	0.627957	1.05412	0.894771	25.1452	24.2414	10.5236	20.5927	18.9692	9.61378	9.1677	14.867	17.4835	8.98115	14.3777	21.6579	0.401141	0.0661508	0.27104	0.251984	3.00894	1.93606	63.7889	56.5546	90.1341	80.0292	70.4626	0.0325812	0	0	0	0	0	0	0.0597365	0.0613613	0.0329529	0	0.0620111	0	0	0	0	0	0.216551	0	0	0
CA12	6.53763	14.8272	8.43257	51.7223	52.2482	1.60929	1.23452	4.71056	0.980605	0.505845	5.29455	2.75031	4.76867	13.5866	3.21547	7.81397	12.7006	3.00856	2.51373	2.91368	2.33085	5.43281	4.01553	19.914	12.5562	47.6671	27.3897	8.55376	0	0	0.669479	0	0	0	0	0	0.0306807	0	0	0	0	0	0	0	0.390296	0	0	0	0
TENM3	6.53465	103.092	59.3419	128.498	129.422	210.918	151.06	138.41	199.203	153.271	137.798	223.823	233.244	247.718	223.42	228.376	249.868	114.392	107.627	119.122	114.149	563.508	214.401	135.752	185.679	134.659	172.427	224.938	1.17292	0.999198	0.547755	0.940417	1.99916	0.962597	3.29999	0.86618	1.19655	1.44993	0.247659	0.620111	1.19608	2.71772	0.248693	0	0.715542	0.0618717	0.529787	3.48651	0.234457
NEIL3	6.52614	0.0537219	0.98679	3.44347	3.86669	27.4585	16.8343	18.3411	28.2975	15.0489	18.1129	17.9425	19.9162	19.4846	20.1799	19.1703	20.7221	1.67142	1.58762	1.28744	1.70089	4.26267	4.01553	4.32739	7.43684	7.76395	4.53642	8.00327	0	0.24223	0	0	0	0	0	0	0	0.0659059	0	0	0	0	0	0	0	0.37123	0	0	0
MCM10	6.51987	0.0537219	1.0765	6.07877	6.2634	65.0757	46.2383	100.626	61.0777	48.0552	96.6951	54.4823	50.3516	47.1843	51.5585	56.8857	47.3265	3.61027	3.96905	4.13335	4.15773	11.6179	11.6881	8.45443	14.8391	19.3557	14.5508	25.1955	0.26065	0.756968	0.395601	0.205716	0	0	0.0605502	0.0298683	0.0306807	0.494294	0.340531	0	0.0629514	0	0.155433	0	0.260197	0.247487	0	0	0.211012
IGF2-AS	6.4936	1.02072	2.19785	4.0408	3.9306	10.2592	10.1006	5.11146	7.56467	9.1052	6.13053	22.1335	22.1603	16.6409	19.6255	20.0038	14.4386	18.6531	18.1253	48.2451	52.6016	14.376	35.2076	29.4102	34.2787	12.639	19.1728	32.0978	0.162906	0.24223	0.334739	0.029388	0	0	0.756878	0	0.337487	0.0329529	0	0.124022	0.0944271	0	0.310867	0	0	0	0	0	0
SMO	6.49325	10.8518	17.9416	26.2125	27.1627	97.161	102.914	71.2598	89.9355	100.663	68.6898	99.0112	115.991	120.489	101.343	109.083	109.76	27.2776	30.4293	19.5826	18.9618	131.307	75.3629	101.413	155.171	143.796	227.634	217.57	0.879694	2.05895	1.24766	0.235104	0.242322	0.27073	0.847703	0.507761	0.705655	1.84536	0.402446	0.682122	0.598038	0.223812	0.0310867	0	1.10584	1.23743	0.735815	0.848071	1.14884
ENSG00000286058	6.49247	3.4382	4.61997	3.09209	3.73886	8.75052	10.6617	3.60809	9.66597	7.96705	4.31923	8.3819	12.9035	10.4269	10.5334	12.7107	10.6953	0	0	3.45576	3.46477	0.668653	3.94383	19.6736	20.8232	2.02224	28.0744	22.0619	0	0	0	0	0	0	0	0	0	0	0	0	0	0	0	0	0	0	0	0	0
CDCA3	6.48566	0.752106	1.12135	5.86795	6.42318	82.7779	43.0959	29.3659	82.2307	44.8937	28.9807	53.1727	44.1804	41.6023	45.571	48.8634	43.3158	7.68854	9.19496	7.45359	6.86655	12.6208	11.6164	17.9907	27.3953	25.0613	23.7948	31.5473	1.20551	0.968919	0.760771	0.0881641	0	0.0300812	0.151376	0.119473	0.0306807	0.395435	0	0.124022	0.251806	0.351705	0	0	0.227672	0.340294	0	0	0
DNMT3B	6.47788	1.28932	8.56713	12.8252	12.4629	72.6193	66.215	35.9807	78.8687	64.4952	41.6597	38.1114	40.8142	39.1799	38.253	34.7982	40.3746	14.1737	16.4715	20.328	21.7966	11.3671	17.1377	31.7342	46.6273	467.643	35.8634	63.8568	0.228069	0.878083	0.639048	0.235104	0.0605805	0.240649	0.423852	0.238946	0.951101	1.21926	0	0.465083	0.377708	0	0.528473	1.71596	0.195148	0.0309358	0.147163	0.03141	0.914384
NCAPH	6.47517	0.268609	1.21106	8.25729	8.11685	112.751	60.2669	74.1663	114.871	61.966	77.6069	66.9242	69.4263	72.4617	79.278	77.6188	68.8507	9.2931	10.6503	8.80879	10.3313	18.8059	18.2133	12.301	29.2285	33.4753	30.1715	41.5831	0.26065	0.514738	0.456463	0	0.484644	0	0.302751	0	0.0306807	0.197718	0	0.868155	0.125903	0.383678	0	0	0.390296	0.556845	0.559219	0.03141	0.492361
ENSG00000273151	6.47424	1.18188	1.34562	0.983848	1.08651	13.9807	18.8544	5.41214	13.8686	17.9575	5.57321	13.7516	11.7814	11.9014	11.0878	12.0856	12.4332	4.94741	3.63829	4.74319	4.34672	1.25373	4.08724	33.4972	25.0777	31.7419	19.13	21.5114	0.0325812	0.24223	0	0	0.0302903	0	0	0	0.0613613	0	0	0	0	0	0	0	0.130099	0	0	0	0.32824
MFSD2A	6.46984	21.8111	4.03687	19.7121	21.826	7.94588	7.4071	6.51461	6.86424	7.71413	7.10584	7.07223	7.01276	6.6353	6.54182	6.0428	3.74334	31.2222	32.6123	15.4493	11.9062	5.34923	7.2423	5.04862	5.32686	3.06947	2.69617	6.14007	0.228069	0	0	0.029388	0	0	0.181651	0	0	0	0	0.186033	0	0	0	0	0	0	0	0	0
CXADR	6.46959	4.72752	11.6621	4.14621	4.05843	22.9324	29.2917	24.956	25.3556	28.9596	29.956	24.2289	23.9836	30.8594	21.5104	28.1303	33.6901	1.33714	1.71992	0.948639	1.00793	5.18206	0.143412	45.9584	33.4139	74.3173	54.1802	39.974	0	0.333066	0	0	0.0908708	0	0.302751	0	0.0306807	0.0329529	0	0.496088	0.125903	0	0	0	0.130099	0	0	0.03141	0.32824
PCDHGC4	6.46116	1.98771	3.36406	1.86228	2.42866	11.265	10.4373	9.12045	13.3082	10.7492	11.8431	4.19095	8.27505	7.05659	6.20919	8.54327	7.35299	3.4097	4.5644	1.21968	0.755951	1.33731	1.36241	8.97532	9.85814	3.64725	12.6249	12.2378	0	0	0	0	0	0	0	0	0.214765	0	0	0	0	0	0	0	0	0	0	0	0
ADAMTS20	6.46102	1.55793	1.39048	3.37319	3.09974	13.679	29.0673	9.02023	14.9893	25.4187	7.10584	12.049	9.25684	8.10981	12.4184	7.08467	7.62037	0.869139	1.25686	2.43936	2.20486	1.75522	0.717059	21.4366	12.2448	32.7169	5.17836	6.90229	0	0	0	0	0	0	0	0.0896048	0	0	0	0	0	0	0.217607	0	0	0	0.0588652	0	0
KCNC3	6.44635	3.70681	1.21106	0.527061	0.415429	11.5668	20.2012	10.3232	14.2888	14.796	7.3845	7.72706	7.71403	7.05659	6.6527	7.6056	7.2193	3.00856	2.24913	0.474319	0.314979	3.1761	1.50582	44.4358	51.4007	44.6698	100.486	70.0392	0	0.0302787	0	0	0	0.0300812	0	0	0	0.0329529	0	0.0930166	0.0629514	0.0319732	0	0	0.0650493	0	0	0	0.0234457
CRB2	6.44633	0.107444	0.403687	0.597336	0.319561	3.21858	11.2229	1.6036	2.66164	8.97874	1.53263	18.9902	24.6849	28.8583	18.1841	25.2131	25.2675	0.200571	0.0661508	0.27104	0	18.1372	0.35853	52.129	64.8562	112.704	116.449	113.443	0	0	0	0	0	0	0	0	0	0	0	0	0	0	0	0	0	0	0	0	0
DUSP4	6.44346	72.7931	47.5005	177.866	184.738	170.183	143.653	240.439	163.901	145.43	241.738	75.0442	71.9509	61.9295	72.071	72.8262	66.4443	202.443	172.521	107.806	108.479	11.5343	43.5255	16.3479	31.8228	10.1473	21.0558	36.5864	0.0325812	0.272508	0.486894	0.205716	0	0	2.11926	0.597365	1.41131	1.21926	0	0.248044	0.723941	0.89525	0.994773	0	0.813116	0.185615	0	0.47115	0.234457
CENPA	6.44064	0.161166	0.313979	3.72457	4.50581	43.3503	19.7523	14.4324	38.944	22.6365	14.769	28.8128	24.8252	23.9081	26.1673	30.214	26.8718	2.40685	3.50599	2.57488	2.96081	8.94324	5.73647	7.8534	12.0027	13.6862	7.36098	11.5179	0.162906	0.24223	0.0608617	0	0.212032	0	0	0	0.092042	0.0659059	0.0309574	0	0	0	0	0	0.0650493	0.216551	0	0	0
NCAPG	6.43582	0.483497	2.69124	17.3227	15.6585	196.535	115.82	104.635	206.908	118.873	107.563	116.954	106.874	93.6314	121.301	109.917	100.535	5.61598	9.39341	8.94431	7.11854	21.6477	19.504	20.0743	38.3257	35.7864	31.6265	49.6711	0.358394	1.15059	1.30853	0.323268	0.605805	0	0.272476	0.0298683	0.122723	0.494294	0	0.465083	0.472136	0.223812	2.7978	0	0.683017	0.216551	0	0.0628201	0.820601
TMEM169	6.43498	1.7191	25.6565	12.017	11.8557	47.4741	60.3791	32.1721	52.5324	59.6897	30.9313	31.825	35.7651	33.0712	32.82	37.2987	38.7703	26.5422	30.4293	41.8079	37.7345	3.00894	21.225	4.08697	11.7952	3.97225	13.6093	16.5994	0.5213	0.0908361	0	0	0.726966	0	0.423852	0.0298683	0.153403	0.461341	0.0309574	0.155028	0.0314757	0	0.0621733	0	0.390296	0.37123	0.0294326	0	0
SYT1	6.43347	3.22331	7.80461	12.79	12.2392	15.8918	20.089	28.4638	12.6078	19.3486	32.0459	14.6683	16.2696	19.1686	14.1924	17.1907	18.7167	4.88055	6.35047	2.16832	1.95287	16.382	5.01941	32.215	44.033	17.4057	34.5795	44.1662	0.0325812	0.302787	0.273878	0	0.181742	0.0601623	0	0.0896048	0.0306807	0.0988588	0.0619147	0.155028	0.314757	0.191839	0	0	0.0650493	0.556845	0.0588652	0.50256	0.0234457
SCN5A	6.43167	120.82	25.1183	28.391	28.7605	9.65575	5.8359	17.6396	8.96553	6.32306	17.1376	7.46513	6.17123	4.84482	6.98534	7.39723	4.2781	18.7199	16.1408	20.8023	22.6785	3.51043	15.7753	4.04691	5.49981	7.2945	7.0614	7.36809	0.684206	0.121115	0	0	0	0	0.1211	0.119473	0	0.527247	0.371488	0.0930166	0.0629514	0	0.09326	0	0.0975739	0.0928075	0.0294326	0.18846	0.351686
ANO8	6.41262	6.50035	6.18986	5.51657	6.19948	27.2574	26.7105	22.9515	25.6358	31.4888	20.3422	22.1335	23.7031	20.8538	17.4079	17.3991	19.5188	19.0542	12.6348	19.7859	18.6468	19.2238	25.4556	46.2389	51.1932	36.1114	44.5082	58.1401	0.0651625	0.24223	0.0608617	0	0.212032	0.0601623	0.151376	0.17921	0.214765	0.164765	0	0	0	0.0319732	0.37304	0.183853	0.130099	0.0618717	0	0.28269	0.0234457
ASIC4	6.40972	1.02072	2.7361	1.86228	2.78018	13.9807	20.8746	7.31641	12.6078	20.7396	5.9912	5.36965	5.32969	3.26499	6.32007	4.89676	3.07489	15.3102	13.7594	5.35303	5.92161	0.250745	1.72094	3.12533	5.15391	1.95002	3.98006	4.31922	0	0	0	0	0	0	0	0	0	0	0	0	0	0	0	0	0	0	0	0	0
ROBO2	6.40647	0.0537219	2.51183	3.02182	3.99451	12.5726	16.0487	7.41663	15.1293	18.0839	5.71254	15.7161	36.7468	51.1866	19.9581	38.5489	52.0057	1.73828	1.52147	2.91368	2.45684	29.17	9.53689	61.3848	85.9907	36.1114	50.2002	80.0327	1.01002	0.302787	0.304308	0.0587761	0.0302903	0	0	0.0597365	0.184084	0.659059	0.0619147	0.527094	0.0944271	0.0639464	0.0310867	0	0.487869	0.0618717	0	0.18846	0
PSAT1	6.4031	16.0628	38.5296	80.7106	73.3073	109.734	93.15	317.612	111.229	84.0967	301.65	83.0332	92.5684	94.79	85.1546	87.829	89.038	82.1671	92.0819	74.6037	120.826	398.1	150.798	40.5091	62.9192	87.1368	70.3145	81.4724	1.20551	3.08843	0.699909	0.117552	2.27177	1.62438	2.27063	0.537629	2.76126	2.27375	0	1.1162	0.849844	0.447625	1.58542	0.459632	0.780591	1.23743	0.971275	0.659611	0.16412
FANCA	6.40191	1.02072	1.48018	6.32473	5.52841	69.099	62.5115	83.0863	74.8062	60.4484	77.1889	61.9475	60.5902	54.1356	56.7697	61.2615	60.9629	5.14798	6.81353	6.23391	4.5357	12.4537	12.5485	15.5866	23.5904	28.9613	23.538	38.2802	0.195487	0.908361	0	0	0.0605805	0	0	0.0298683	0.276126	0	0	0.0310055	0.157379	0.191839	0	0	0.162623	0.154679	0.647517	0	0
LIF	6.40074	38.0888	7.98403	61.0688	62.5701	1.00581	2.13235	6.41438	0.700432	2.2763	6.13053	15.3232	17.9527	17.3782	14.8577	14.8986	19.7862	19.5222	17.5961	15.4493	17.3239	16.0477	4.37406	7.81333	4.39293	5.45282	4.06566	4.19219	0.912275	0	0.0304308	0	0.272612	0	0.0605502	0.209078	0	0.395435	0	0	0.409184	0	0	0	0.520394	0.649653	0	0	0
KNDC1	6.39367	7.46734	3.00522	3.61915	3.89865	6.43717	12.2329	4.20944	9.24571	13.9107	3.62258	5.76256	7.57378	8.21513	6.43095	8.43909	6.68453	6.48512	6.21817	3.79455	2.89781	20.7283	14.5563	49.4444	41.8193	52.8671	63.895	44.2085	0.130325	0.69641	0.426032	0	0	0	0	0	0.767017	0	0	0.186033	0.188854	0	0.124347	0	0.195148	0.0309358	0.0294326	0	0
IGSF1	6.38162	78.2728	30.4559	43.7812	43.4284	17.1993	18.1811	10.5236	16.25	18.5898	7.94182	29.4676	28.7523	24.7507	29.6045	24.3796	27.5403	101.622	103.063	50.8199	49.5148	6.51937	24.7385	43.3941	31.6152	44.8504	26.0202	23.7557	0.0325812	0.545017	0.426032	0.499596	0.333193	0.872354	0.242201	0	1.19655	0.823823	0.402446	0.651116	0.755417	0.0639464	0.0621733	0	0.0975739	0.649653	0	0.659611	0
WASF1	6.36818	6.82268	13.3217	12.7549	10.226	51.6985	49.6052	48.7092	45.1078	52.4814	47.2329	43.874	55.1203	64.0359	44.9057	60.428	62.7009	17.0485	19.1176	23.5127	24.4424	52.0714	24.0215	144.447	178.346	95.1536	197.805	185.261	1.92229	0.69641	0.517324	0.029388	0.333193	0	0	1.67262	0.337487	0.889729	0	0.744133	0.188854	0	0	0.275779	0.84564	0.835268	0	0.37692	0.0468915
B3GALT5	6.3655	1.28932	1.92873	1.61632	2.26888	35.505	33.7809	90.9039	36.9828	32.627	90.2859	9.29867	18.2332	23.9081	10.5334	17.92	24.5991	1.33714	1.45532	0.813119	0.503967	1.8388	0.286824	2.64451	3.8049	15.3112	6.54785	5.84366	0.325812	0.0302787	0.0304308	0	0	0	0	0.0597365	0.153403	0.0329529	0	0	0.125903	0	0	0	0.195148	0.0618717	0	0	0
CDC25A	6.36014	0.537219	3.3192	10.8575	9.33118	58.8397	40.0657	83.5875	58.5561	43.3762	81.2295	58.1494	58.3461	48.7642	52.5564	58.2401	50.4014	8.08968	8.13654	7.31807	9.00841	13.5402	18.4284	7.21231	16.4994	30.9475	20.2427	29.6841	0.293231	1.27171	0	0.499596	0.726966	0	0.333026	0	0.0306807	0.329529	0.0309574	0.5581	0	0	0	0	0.0975739	0.835268	0	0.21987	0
PCDHA11	6.35369	4.51264	5.4722	3.54888	3.48322	14.6848	13.8041	14.3321	16.8104	13.0255	14.4903	9.1677	12.2022	13.6919	9.97906	11.1479	10.9626	0.0668569	0.330754	0.20328	0.503967	6.60295	5.23453	5.97019	9.06257	6.39172	14.5936	15.202	0	0	0	0	0	0	0	0	0	0	0	0	0	0	0	0	0	0	0	0	0
CENPI	6.34806	1.50421	7.44578	13.3874	13.837	75.0332	45.7894	49.2104	74.2458	42.1116	47.6509	50.1604	50.9126	49.8174	52.002	45.5294	47.3265	8.35711	8.13654	9.75743	10.0793	12.0358	10.3257	6.65135	17.2258	17.0446	16.605	26.6352	0.390975	0.545017	0	0.323268	0.0908708	0.78211	0.0302751	0	0	0.164765	0	0.124022	0.0944271	0	0.590647	0	0.130099	0.123743	0.0588652	0.15705	0.468915
UTS2R	6.34498	19.6085	9.64363	9.10059	11.8238	5.02904	4.15247	4.10922	3.92242	2.78215	2.64727	45.7075	31.4171	23.6975	40.4706	32.5061	22.3263	32.2919	32.0831	35.845	36.7896	9.69548	61.5237	16.7887	32.8605	12.5307	17.9317	15.7101	1.01002	0.211951	0.0304308	0	0.424064	0	0.333026	0	0.306807	0.955635	0	0	0.0629514	0.607491	0	0	0.520394	0.154679	0.0588652	0.18846	0.093783
EPHA7	6.33836	1.50421	70.6452	17.6038	17.1604	114.863	141.072	76.7722	115.851	145.81	81.7868	81.4616	113.326	117.434	88.2592	106.478	108.423	1.00285	1.05841	11.7902	12.7252	74.3041	20.5079	101.894	107.229	30.0086	82.383	112.766	2.15036	0.24223	0.152154	0.176328	0.0908708	0	0	0.657102	0.828378	1.02154	0	0.806144	1.10165	0.543544	0	0	1.00826	1.33024	0	2.54421	0.16412
FAM111B	6.33485	0	0.403687	6.64097	6.74274	35.0021	31.7608	60.9367	36.8427	35.7885	56.986	27.3721	28.3315	28.121	33.2635	29.9015	27.1392	2.07256	2.31528	2.7104	1.82688	7.68951	6.52524	1.80308	6.84881	5.48893	6.89022	12.8306	0.358394	1.33226	0	0	0	0	0.242201	0	0.0306807	0.527247	1.23829	0.0620111	0.0314757	0	0	0	0	0.278423	0	0.12564	0
TMEM200A	6.33325	55.7096	21.2608	157.732	150.226	20.8202	17.7322	19.6441	23.9548	17.5781	25.9154	20.9547	24.9654	26.1199	18.6276	22.8168	32.2195	24.3359	34.3984	48.5161	42.5222	34.2685	43.8123	19.5133	25.7003	27.9863	36.9333	29.9805	0.162906	1.48366	0.699909	0.176328	0.605805	0.180487	0.272476	0.597365	0.245445	0.823823	0	1.02318	0.188854	0.543544	0	0	0.357771	0	0	0.3141	0
CELSR3	6.31909	3.27703	2.19785	5.7274	6.45513	33.4934	38.9434	21.6485	37.1229	38.4442	28.1447	13.4896	12.623	18.7474	12.6401	12.0856	17.5135	9.42682	7.73964	4.81095	5.92161	13.2059	5.16283	42.1119	69.9409	41.2753	56.1917	81.6842	0.0977437	0.151394	0.0912925	0	0.212032	0	0.1211	0.17921	0	0.461341	0	0	0.0314757	0	0	0.0919263	0.227672	0.525909	0	0.12564	0.187566
CCNB2	6.31803	1.50421	2.153	13.2117	12.1114	173.502	98.3125	58.9322	166.143	105.469	59.2153	88.2719	85.2751	79.097	92.5835	89.3918	80.0807	10.6971	14.9501	11.6547	9.63837	26.3282	19.5757	34.8194	47.4229	45.0309	37.9604	53.4822	0.684206	1.48366	0.243447	0.264492	0	0.0601623	0.0908253	0.0597365	0.46021	0.757917	0.371488	0.124022	0.188854	0.191839	0.09326	0	0.130099	0.0618717	0.824113	0.12564	0.984721
ARSI	6.31716	5.6408	1.43533	18.4471	19.2695	8.64994	5.27476	25.7578	7.70475	6.32306	22.2928	42.0405	34.3625	35.3883	40.5815	33.548	37.2997	20.9262	23.8804	15.9913	16.3789	24.8238	15.2017	10.0972	10.1003	38.6392	10.3995	8.5961	0	0.121115	0.334739	0.587761	0.605805	0.451217	0	0.0896048	0.0306807	0.889729	0.0928721	0.713127	0.0944271	0.191839	0.27978	0	0.130099	0.680588	0.294326	0	0
PLK4	6.31081	0.644662	1.39048	9.38169	8.78793	88.3099	54.6555	72.4625	94.6984	54.8841	76.2136	62.2094	61.9928	60.3496	69.9643	69.5964	62.4335	5.01427	6.01972	4.74319	4.6617	10.9492	10.3974	11.3794	20.7194	28.6725	35.4782	33.0717	1.01002	1.27171	0	0	0.242322	0.210568	0.726603	0.17921	0.122723	0.329529	0	0.589105	0	0.831303	0	0	0.390296	0	0	0.53397	0.820601
SNAP25	6.29441	2.14887	30.5905	11.9116	13.9329	10.2592	9.20277	6.01349	8.2651	10.1169	4.87655	6.81029	9.11658	9.479	9.31378	7.29304	8.68989	2.07256	2.05067	3.18472	2.51984	6.01788	2.22288	52.8101	47.4574	12.3501	32.3541	49.417	0.423556	0	0.334739	0.029388	0	0	0	0.17921	0.245445	0.131812	0	0.837149	0.22033	0.863277	0	0	0.162623	0.433102	0.0882978	0	0
PRR12	6.29248	5.37219	5.06851	2.17852	2.68431	57.6328	51.0641	55.1236	54.2135	53.746	52.6668	56.3159	50.2113	38.3373	50.7823	38.9657	36.4976	21.3273	21.7636	22.6318	20.2847	90.9369	93.2894	52.6098	77.6199	91.9757	85.2504	111.029	0.26065	0.363345	0.213016	0	0.393773	0.180487	0.847703	0.119473	0.337487	0.626106	0.0928721	0.651116	0.44066	0.607491	0	0.0919263	0.325246	0.309358	0.0882978	0.15705	0.16412
MTHFD1L	6.29141	25.4104	32.7435	87.457	83.8528	63.4664	52.4109	152.943	63.179	52.8608	149.919	74.7823	86.1166	81.5194	77.504	82.0988	85.562	151.765	136.932	109.229	151.82	92.2742	91.927	32.255	32.9642	46.7282	22.8533	30.8697	1.10776	1.75617	0.912925	0.0587761	0.0605805	0.0300812	0.0302751	0.507761	0.337487	1.48288	0	0.496088	0.598038	0.0639464	0	0	0.42282	0.37123	0	1.79037	0.679927
SALL2	6.28713	3.54564	9.55392	12.6143	12.5588	91.7296	108.413	59.734	90.0756	103.951	58.24	70.5913	84.9946	85.627	67.5249	80.6402	77.4069	25.5393	26.4603	24.1903	26.2063	44.7998	34.4905	95.0021	129.124	207.785	187.662	176.072	0.879694	1.87728	1.2781	0.117552	0.242322	0.0300812	0.181651	0	1.31927	1.25221	0.340531	0.806144	0.188854	0.255786	0.65282	0	0.390296	0.928075	0	0.40833	0.093783
KANK4	6.28558	0.107444	2.55668	5.51657	5.01711	8.3482	8.97831	2.20494	7.2845	9.48459	1.81129	9.95351	9.25684	9.90029	8.205	9.06421	15.7755	6.8194	5.55666	4.47215	4.47271	13.7074	25.5273	63.5084	67.7963	97.7897	56.7052	60.9773	0	0.0908361	0.578186	0	0	0	1.72568	0	0.092042	0	0.0928721	0	0.0629514	0	0	0	0	0	0.11773	0	0.0234457
USP43	6.27742	0.376053	2.87066	1.58118	2.01323	4.82788	4.93807	10.5236	2.38147	4.67906	10.7284	8.64383	7.15301	7.26723	7.42885	11.0437	8.28882	8.55768	7.67349	4.81095	4.22073	1.67163	2.29459	4.28732	5.15391	12.6751	13.9516	7.57982	0	0	0	0	0	0	0	0	0.122723	0	0	0	0.0314757	0	0	0	0	0	0	0	0
PCDH7	6.27168	31.105	100.294	52.3196	50.267	196.132	125.809	131.194	190.237	138.475	141.559	201.558	170.831	189.369	206.456	172.949	193.183	16.9816	25.2696	27.646	21.5446	176.775	75.6497	75.569	76.0633	67.8172	105.108	101.502	1.88971	0.847804	0.608617	0.029388	0.0605805	0.0902435	0.272476	0.507761	1.1045	2.2408	0.681062	1.6743	0.409184	1.18301	0.155433	0	1.75633	2.66048	0.206028	1.00512	0.117229
CLSTN3	6.26707	8.00456	22.3373	29.0235	29.9748	65.0757	82.376	47.2059	61.0777	81.1881	45.9789	54.6133	63.5356	70.8818	56.8806	56.1564	65.1074	58.1655	62.7771	62.1358	51.0897	78.2325	32.4111	303.478	249.359	136.357	344.768	282.359	0.195487	1.96812	0.821633	0.117552	1.02987	0.752029	0.908253	1.34407	1.99424	1.28516	0	2.20139	0.0629514	0.89525	0.590647	0	0.455345	0.711524	0.500354	0.628201	0.445469
PNMA8A	6.2654	33.415	29.6934	73.1561	67.7469	121.2	125.809	76.1708	116.972	129.623	81.9261	87.617	100.282	95.106	89.2571	95.643	88.6369	122.014	125.091	115.802	117.235	55.1639	60.8783	122.85	133.206	92.4452	132.155	118.059	2.28069	2.93704	4.41247	0.14694	1.51451	1.26341	3.42109	0.776575	1.81016	3.72368	0.309574	4.86787	0.692466	0.863277	1.49216	2.3288	1.26846	1.33024	0.0882978	0.0942301	0
AMER1	6.26448	14.881	13.1871	14.9334	13.837	46.77	46.2383	38.8872	45.5281	46.9171	37.7585	47.803	52.3152	45.6045	52.1128	52.5099	45.7222	23.4668	24.8727	18.905	14.4261	32.2625	37.5022	11.9003	22.4835	24.0141	21.1414	33.0717	1.92229	0.272508	0.0608617	0.0881641	0.333193	0.0300812	0.333026	0.0896048	0.276126	0.0988588	0.185744	0.217039	0.0629514	0.191839	0	0.122568	0.0975739	0	0.0882978	0.21987	0.0234457
FGFR2	6.25909	0.214887	2.2427	1.1244	0.639122	12.6732	12.5696	7.11596	11.347	13.4049	5.01589	4.45288	9.39709	15.4824	4.32426	9.79351	14.3049	0.133714	0.0661508	0	0.125992	39.0326	2.00777	109.467	94.4306	306.875	178.418	116.069	0.228069	0	0.0608617	0	0	0.120325	0.0302751	0	0	0.0329529	0	0	0.0629514	0.351705	0	0	0	0	0	0	0
PNPLA3	6.25666	6.50035	7.67005	9.31141	9.6827	7.24181	5.94813	7.21618	6.30389	7.71413	7.80249	5.23869	6.73225	5.16079	5.87655	6.66792	6.55084	10.9645	10.518	9.35087	8.12647	6.8537	4.73259	9.61641	14.6316	9.28063	5.82031	11.5179	0	0.151394	0.304308	0	0	0	0	0	0.368168	0	0	0.465083	0.157379	0.0639464	0	0	0	0.154679	0	0	0
CHEK1	6.2529	3.16959	4.70968	15.2145	16.1059	73.8263	59.818	83.7879	75.9269	64.1158	84.7127	61.2926	64.2368	64.2465	60.7614	61.2615	60.5619	5.08112	8.00424	6.84375	5.79562	17.385	10.1822	16.1075	22.8294	39.2531	20.0287	32.0131	0.325812	0.211951	0	0.558372	0.333193	0.661786	0	0.68697	0.368168	0.659059	0.0619147	0.961171	0.283281	0.127893	0	0	0.162623	0.154679	0	0.596791	0.16412
SOX12	6.24905	6.71523	13.5011	9.06545	9.33118	84.7896	93.2622	53.3196	79.5691	83.3379	47.6509	53.3036	44.6011	47.1843	50.8932	47.3006	49.1982	56.2935	51.9283	54.75	55.1844	197.336	148.073	66.8341	122.206	98.5119	112.597	146.811	1.17292	0.69641	0.943356	0.14694	0.121161	0.451217	0.817428	0.209078	0.429529	1.38402	0.0928721	0.248044	0.314757	0.159866	0.155433	0.0306421	0.195148	0.618717	0.441489	0.56538	0.093783
ENSG00000282936	6.24853	0.966994	1.48018	2.14338	1.75759	9.15285	11.8963	10.724	8.68536	9.23166	9.05646	9.29867	10.2386	10.0056	10.2008	9.06421	8.5562	2.74113	2.44758	2.16832	2.58283	4.93132	5.09112	2.36403	3.70113	3.93614	4.7076	7.53747	0	0	0	0	0	0	0	0.0298683	0	0	0	0	0	0	0	0	0.130099	0	0	0	0
UNC80	6.2481	0.805828	7.04209	0.527061	0.639122	11.5668	21.5479	15.4346	13.4483	17.831	18.2522	50.1604	83.1713	79.5183	53.6651	78.3481	90.2412	0.133714	0.0661508	0.406559	0.692955	0.167163	1.29071	13.9438	14.3548	9.8223	32.8676	21.5961	0.0651625	0	0	0.029388	0	0	0	0.0298683	0.214765	0	0.0309574	0	0	0.671437	0	0	0	0	0	0	0
ZC3H7B	6.24625	64.0365	65.4869	92.0952	104.496	202.57	198.533	237.934	207.608	192.727	232.124	215.441	232.262	210.96	216.989	210.977	209.627	144.143	146.392	138.908	141.111	188.895	176.612	155.746	211.033	190.415	235.637	246.958	1.27067	1.847	1.49111	0.44082	0.848127	0.992678	3.33026	2.35959	2.66922	1.74651	0	1.1472	0.755417	0.70341	0.310867	1.56275	1.72381	2.413	0.176596	0.34551	1.24262
CMIP	6.22947	15.6868	10.0025	16.4092	15.9461	47.977	52.6353	38.3861	55.3341	50.458	44.0283	36.9327	37.4481	40.9703	42.2447	38.2364	39.4388	59.9038	51.6637	52.4462	51.4047	62.6027	62.0973	111.51	118.851	92.698	94.4088	105.609	0.423556	1.39282	0.36517	0.0881641	0.0908708	0	0.0605502	0.0597365	0.245445	0.79087	0	0.341061	0.346233	0.223812	0.27978	0.122568	0.227672	0.711524	0.559219	1.00512	0.445469
SHCBP1	6.22428	1.02072	2.37727	13.7739	11.4083	63.2653	33.5564	59.2328	61.2178	34.9033	56.0107	49.3746	39.5519	48.0269	53.776	51.6764	48.1286	8.69139	10.4518	7.45359	6.48858	19.2238	12.0466	6.3308	10.8267	9.96675	8.17411	12.1531	0.619044	0.93864	0.0912925	0.352656	0	0.0300812	0.423852	0.238946	0.398849	0.329529	0	0.372066	0.0314757	0.0639464	0.248693	0.735411	0.0975739	0.247487	0	0.03141	0
IGSF9B	6.21749	41.7419	5.06851	4.0408	5.72014	23.8376	24.6903	22.6508	24.375	18.4633	23.2681	40.3379	44.0401	39.0745	41.3576	45.321	36.8986	17.8508	25.4019	12.129	10.2683	18.7223	30.977	49.0036	59.1834	32.8614	40.6994	62.9675	0.358394	0.24223	0.486894	0	1.06016	0.0300812	0	0.268814	0.368168	0.823823	0.0309574	1.24022	0.88132	1.98234	0	0.0919263	0.520394	0.216551	0	0	0.0234457
HOXB-AS3	6.21626	2.04143	1.97358	4.67328	4.92124	9.75633	4.48915	11.6261	11.7673	5.94367	10.1711	7.72706	6.73225	12.744	8.09412	6.14699	11.0963	3.4097	3.04293	1.49072	1.70089	0.585072	0.215118	20.7154	18.5056	4.91115	24.1372	31.4626	0	0.181672	0.152154	0	0	0	0.0605502	0	0.092042	0	0	0	0.0314757	0.0319732	0	0	0.0325246	0	0	0.0942301	0
STC1	6.20727	51.2507	16.9548	62.6851	66.2131	454.524	292.244	206.964	448.977	283.905	209.692	48.7198	31.2769	40.9703	46.1254	40.9452	40.1072	56.0261	54.7067	29.1368	30.805	7.27161	67.6187	89.7131	58.9413	13.0362	8.90165	13.974	0.553881	4.93543	0.669479	0	0.848127	0.0300812	0.666053	0.477892	0.767017	0.263623	0.309574	2.2324	0	0.191839	0	0	1.07331	0.402166	0.11773	1.22499	0
PCDHA4	6.20065	3.00842	4.9788	3.58402	4.76146	8.24762	7.4071	4.10922	7.56467	8.34644	5.01589	6.15546	7.15301	5.89804	6.54182	5.41769	5.34763	4.61312	4.4321	4.60767	4.34672	11.1164	8.10277	12.1407	14.8045	7.83617	23.2384	21.2574	0.0651625	0	0	0	0	0	0.756878	0	0.184084	0	0	0.403072	0.125903	0	0	0	0	0	0	0	0
MCHR1	6.20009	3.4382	0.627957	2.60017	2.42866	10.2592	8.19271	15.2342	8.68536	6.70244	18.1129	5.63159	10.6594	14.5345	5.32216	10.3144	15.5081	3.94456	5.62281	2.10056	1.25992	0.50149	0.286824	9.93696	10.1349	5.63338	5.26396	6.60587	0	0	0	0.176328	0	0	0	0	0	0	0	0	0	0	0.09326	0	0	0.247487	0	0	0
CCDC54-AS1	6.19862	8.64922	26.1499	22.2771	27.1946	5.12962	6.39705	2.80629	5.60346	5.05845	1.3933	14.5374	15.2878	13.2706	16.41	16.5656	12.968	15.0428	15.5454	21.5477	25.7653	0.417908	6.095	3.20547	3.90867	1.19168	0.641946	1.3974	0	0	0	0	0	0	0.0605502	0.149341	0.398849	0.0659059	0	0	0	0.191839	0	0	0.0975739	0	0	0	0
RPS6KA6	6.19808	12.0874	11.079	9.94389	8.97967	19.6132	22.2213	17.4391	23.8147	21.119	17.9736	20.6928	16.2696	20.3272	15.4121	16.9824	20.1873	2.60742	3.24139	1.82952	2.33085	9.77906	4.94771	13.6232	18.0906	20.5835	24.5651	24.0098	0.716787	0	0.121723	0.029388	0.151451	0.120325	1.15045	0.537629	0.214765	0.0988588	0	1.51927	0.125903	0.0959196	0	0	0	0.0618717	0	0	0
ENSG00000260293	6.19739	1.28932	2.87066	2.88127	2.71627	6.53775	11.6718	4.81079	7.84484	12.2667	3.62258	9.69157	9.25684	11.5854	10.0899	9.16839	8.82358	3.67713	3.90289	2.84592	2.70882	13.8746	10.3974	5.56951	11.1034	5.56116	6.76183	10.9251	0	0	0	0.029388	0	0	0	0.0298683	0.0306807	0.131812	0	0	0	0	0	0	0	0	0	0	0
DPF1	6.19635	0.537219	1.39048	1.89742	2.3328	8.44878	7.74379	7.61708	8.2651	9.61105	8.63847	6.28642	6.31148	7.26723	7.53973	6.87629	6.55084	3.4097	4.1675	4.06559	3.21279	5.18206	6.52524	10.2575	14.7699	4.26115	12.8389	17.8697	0.0325812	0	0.0304308	0	0	0	0	0	0.0613613	0.0659059	0	0.0930166	0	0	0	0	0	0	0	0	0
ZNF488	6.19436	1.66538	0.672811	0.94871	1.69367	17.7022	14.3653	11.0247	18.0712	13.0255	10.1711	15.3232	12.3425	14.3238	13.638	11.773	12.2995	8.49082	10.3195	7.92791	6.80356	1.8388	2.3663	2.72465	5.5344	11.1945	3.63769	3.93812	0	0	0.669479	0	0.333193	0	0	0	0.214765	0.395435	0	0	0.188854	0	0	0	0	0.0618717	0	0	0
WWC1	6.18995	0.376053	8.7914	1.79201	1.43802	1.70987	1.5712	4.20944	1.96121	0.758767	4.1799	8.11996	9.25684	14.2185	8.75939	7.91816	12.1659	0.534855	0.529206	0.609839	0.503967	19.1402	5.95159	52.73	41.7155	50.2671	89.3589	49.6287	0	0.666132	0	0	0.0908708	0	0	0.0298683	0.398849	0	0	0.0310055	0.283281	0	0	0	0	0	0.0294326	0	0.0234457
GPSM1	6.18931	27.0221	26.8227	36.5429	42.6614	70.2054	90.4565	56.2261	62.8988	84.9819	54.0601	84.4738	63.2551	60.4549	81.0521	63.0327	54.6795	67.7929	52.2591	76.4332	71.0594	81.4921	91.3533	80.2169	112.175	93.7813	83.8381	125.258	2.28069	1.48366	1.00422	0	0.696676	0.240649	1.02935	1.34407	1.41131	1.18631	0.495318	2.63547	0.283281	0.415652	0.621733	0	0.650493	0.804332	0.323758	0.18846	0.117229
PASK	6.18637	1.93399	1.52504	3.86512	3.73886	52.1008	42.8714	59.1326	52.1122	46.2848	53.7814	33.0037	35.9053	35.4936	33.8179	32.8187	31.1499	5.21484	5.49051	5.75959	4.6617	7.35519	7.2423	20.9958	28.1216	50.6282	47.076	42.8111	0.26065	1.15059	0.486894	0	0.817837	0	0.544952	0.209078	1.07382	0.0659059	0	0.124022	0.975747	0.831303	0	0.0306421	0.260197	0	0	0.47115	0.0234457
ENSG00000278864	6.18266	4.08286	2.42212	5.13006	5.46449	12.0697	13.5797	9.62158	9.10562	11.0021	11.8431	15.5851	11.5009	9.68964	14.3033	13.961	9.09097	6.08398	4.0352	6.57271	6.80356	1.17014	3.72871	8.57463	9.9965	8.08895	10.6563	13.2964	0.488719	0.272508	0	0	0	0	0	0	0.092042	0.131812	0	0	0.0314757	0.0639464	0	0	0.195148	0.154679	0	0	0
PTPRN	6.17954	1.77282	0.762519	14.7929	15.7544	9.65575	5.72367	23.5528	6.86424	5.31137	22.5715	1.30967	2.52459	2.73838	0.997906	2.70884	1.87167	4.27884	2.77833	1.3552	1.13393	12.8716	2.07947	14.4647	15.3234	12.4945	10.6991	13.5505	0.0325812	0	0.0608617	0	0.212032	0	0	0	0.0306807	0.0659059	0	0	0.0629514	0	0	0	0	0	0	0.0942301	0
ADAMTS16	6.17838	1.45049	17.8519	4.81383	5.87992	3.62091	1.68343	6.71506	3.36207	2.78215	5.43388	10.0845	10.9399	32.8605	7.98324	15.3154	31.9521	0.467998	1.05841	17.4143	15.749	194.745	22.5874	58.7402	34.417	9.75008	81.8267	49.5017	0	0.0908361	0.121723	0	0.787547	0.0300812	0	0	0.245445	0.362482	0	0.0310055	0.346233	0.0319732	0	0	0.487869	0	0	0	0
ITGA4	6.17609	112.708	72.7533	317.572	304.638	112.248	128.165	117.463	114.17	125.197	115.923	208.5	210.242	206.958	208.23	222.854	202.14	239.348	259.377	232.213	247.637	69.6235	123.191	57.7385	74.4376	19.7168	33.8519	54.1597	1.14034	3.66372	0.517324	0.235104	0.302903	1.77479	3.36054	0.955785	3.00671	0.79087	0.0309574	0.89916	1.1646	0.415652	1.36781	0.306421	1.13836	0.989947	0.323758	1.38204	0.703372
TENM4	6.17151	31.481	75.8482	67.9558	72.7641	51.3968	73.1732	52.8185	53.6531	85.7407	54.6174	69.6745	122.863	150.4	75.0647	122.523	143.183	44.3261	55.6328	35.7772	37.4826	43.2117	50.3376	82.5409	127.257	60.7033	155.565	198.43	2.41101	3.42149	0.791202	0	0.757257	0.330893	0.938529	1.13499	2.02492	3.95435	0.154787	1.24022	0.503611	0.447625	0	0	0.683017	1.36118	0.382624	1.35063	0.609589
LPAR2	6.17047	1.55793	1.16621	1.15953	1.21433	10.9633	11.1107	6.51461	8.96553	12.2667	6.26986	8.7748	6.59199	10.9535	6.43095	6.87629	7.62037	2.33999	1.38917	2.43936	2.45684	6.60295	3.94383	37.504	59.8406	38.7475	47.718	68.2183	0.26065	0.272508	0	0	0	0	0.181651	0	0.0306807	0.395435	0	0.217039	0	0	0	0	0.0325246	0.309358	0	0.03141	0
SAPCD2	6.16878	0.214887	0.538249	1.26495	1.11846	16.2941	6.06036	3.50787	16.3901	6.8289	2.08995	7.85803	8.83607	6.00337	7.87237	5.62606	6.28346	3.20913	2.44758	2.50712	1.76389	10.0298	8.24618	7.29245	13.1096	17.4418	10.9559	19.5635	0.0325812	0.0302787	0	0	0	0	0	0	0	0.0659059	0	0	0	0	0	0	0	0	0	0	0
ITGB8	6.16815	15.6868	194.487	46.3462	44.3551	44.6578	27.2716	42.2949	43.4268	37.0531	42.7744	39.1592	40.8142	47.6056	41.5794	44.5917	51.2035	45.0615	41.2119	42.6887	45.2311	18.3044	14.2695	19.1928	25.1123	20.9807	29.2299	33.6645	0	0.545017	0.0608617	0.029388	0.121161	0.631704	0.272476	0	0.368168	0.0988588	0	0.248044	0.125903	0.319732	0.310867	0	0.0975739	0	0	1.13076	0.0234457
PBX2	6.1625	16.5463	26.1051	61.2445	66.9161	122.507	121.768	104.234	117.392	128.105	103.94	94.0344	108.838	108.377	94.3575	109.291	104.412	120.61	114.705	120.477	121.267	69.7071	101.034	217.05	223.866	207.641	215.309	225.87	0.78195	1.847	0.821633	0.264492	0.878418	1.14308	1.27155	1.04539	0.705655	2.17489	0.185744	0.496088	0.944271	1.15104	0.497387	0.398347	1.00826	1.11369	0.529787	0.47115	0.211012
NALF1	6.16058	1.12816	3.05008	3.4786	3.06779	20.9208	30.7507	26.0584	18.4914	33.5122	27.1694	41.7785	42.2168	37.2841	42.3555	40.7368	35.9628	0.334284	0.396905	0.677599	0.755951	5.43281	2.29459	13.3828	15.2542	5.63338	26.4054	20.6222	0.0977437	0.575296	0.0608617	0	0	0.0300812	0	0	0.0306807	0.0988588	0.0928721	0	0.0314757	0	0.0310867	0	0	0.0309358	0	0	0.187566
SHC3	6.1499	10.9055	27.4058	19.2904	19.4293	24.944	18.5178	46.805	20.3125	17.831	45.7003	8.90577	14.867	17.4835	7.53973	16.9824	17.7809	11.9674	12.1717	7.04703	6.67757	2.00596	4.94771	17.4698	22.5527	9.78619	26.7049	34.088	0.488719	0.605574	0.121723	0	0.0908708	0	0	0.448024	0.306807	0.428388	0	0.961171	0.44066	0	0	0	0.260197	0.0928075	0	0.0628201	0.93783
GAP43	6.14874	1.98771	10.9444	5.41116	6.0397	4.12381	3.25464	9.52135	3.92242	1.644	6.40919	5.50062	4.0674	4.63418	5.21128	3.85489	4.94656	6.61883	7.87194	1.62624	1.88988	6.93728	0.717059	66.233	94.3269	37.0503	116.749	121.404	0.879694	0	0.0912925	0	0.151451	0.0300812	0.151376	0.0896048	0.245445	0.0659059	0	0.27905	0.125903	0.0639464	0.124347	0	0	0.216551	0	0	0
ESCO2	6.14645	0.214887	1.21106	6.53556	5.36863	45.4625	26.2616	34.2769	49.7307	30.2242	33.1606	32.2179	27.6303	27.4891	27.6087	31.1517	24.5991	1.73828	3.50599	1.76176	2.33085	6.77012	9.10665	1.60274	6.84881	9.35285	6.07709	10.5016	0.26065	0.605574	0.213016	0.029388	0.0605805	0	0.393577	0.238946	0.46021	0	0	0.310055	0.0314757	0.0959196	0	0.0919263	0	0.433102	0	0.15705	0
FANCD2	6.14423	2.04143	2.33241	10.8223	11.4083	99.6755	71.7142	72.8634	97.6403	71.3241	76.0743	64.3049	57.5046	62.8774	66.8597	66.8876	63.5031	7.62168	9.79031	8.13119	7.37052	14.9611	14.9148	16.7085	31.2347	43.8392	29.1015	42.176	0.358394	0.756968	0.486894	0.029388	0	0	0.302751	0	0.092042	0.0659059	0.185744	0.155028	0.283281	0	0.18652	0	0.0650493	0.0618717	0	0.0942301	0.0703372
FBLIM1	6.14313	66.7763	51.1785	124.422	133.672	79.3582	108.862	80.6809	67.8018	103.319	74.263	102.285	115.71	108.271	103.339	102.519	113.236	85.5099	95.8524	88.7655	88.5092	157.551	106.125	82.1402	81.5632	58.6088	53.7095	68.4301	1.33583	1.54421	1.12594	0	0.726966	0.300812	4.05687	0.716839	1.93288	1.28516	0	1.86033	0.22033	0.127893	0.310867	0.0306421	0.390296	1.29931	0.853545	1.50768	0.398578
LINC00205	6.14221	28.9024	22.9204	38.9674	42.3738	49.5863	71.8265	31.3704	46.7889	67.5303	31.9066	47.803	40.8142	48.7642	46.2363	46.4671	52.4067	55.8923	50.473	38.2843	38.9945	40.7043	41.3743	74.6474	107.402	91.7591	151.542	135.124	0.716787	1.33226	0.36517	0	0.484644	0.391055	0.1211	0.477892	0.767017	0.692012	0.154787	0.403072	0.818368	0.255786	0.124347	0.275779	0.748067	0.433102	0.0882978	0.0942301	0
SLC7A1	6.14049	39.9691	28.4823	59.1011	59.1188	89.5169	66.4395	271.108	83.3514	67.7832	272.948	131.884	130.998	111.22	126.956	122.106	122.728	178.04	153.801	130.031	195.287	160.56	128.425	56.3762	48.9794	84.3562	49.815	50.7721	1.72681	2.48285	1.1868	0.029388	0.302903	1.14308	0.0302751	0.567497	1.62608	1.54879	0.216702	1.55028	0.0629514	0.0639464	0.248693	0	1.26846	1.11369	0.765247	0.43974	2.18045
SRC	6.1382	10.6369	7.67005	17.8849	18.918	52.4026	55.2166	48.0077	52.3923	56.2752	46.1183	45.5766	57.7851	60.2443	50.8932	55.5313	54.2784	34.565	36.3829	40.9947	46.617	60.931	45.7484	86.2272	102.974	107.504	91.841	101.756	1.20551	1.30198	0.152154	0	0.0302903	0.360974	1.48348	0.657102	0.705655	1.25221	0	1.61229	1.00722	0.159866	0.9326	0	1.33351	0.340294	0.353191	0.816661	0
PAQR6	6.13742	2.41748	2.153	6.21932	6.13557	15.59	21.9969	10.6238	18.0712	26.1775	11.1464	13.0967	11.7814	9.37368	9.42466	10.5228	11.7648	13.5719	8.9965	11.6547	12.4102	0.835817	1.72094	22.5585	18.2635	15.4196	19.8575	20.4105	0	0.181672	0	0	0	0.391055	0.0302751	0	0	0.131812	0	0.248044	0	0.159866	0	0	0	0.154679	0	0.0628201	0.234457
POLQ	6.13692	1.02072	1.92873	11.7359	11.0888	78.2518	53.5332	58.8319	83.4915	62.2189	63.5345	51.732	46.705	48.0269	49.0082	51.989	53.2089	6.75254	6.01972	5.96287	5.66963	8.44175	9.53689	7.69313	16.4648	21.2335	15.6635	24.1368	0.26065	0	0.0608617	0.499596	0	0.27073	0.787153	0.68697	0.644294	0.428388	0.278616	0.217039	0.472136	0.351705	0.0621733	0.275779	0.162623	0.433102	0	0.785251	0.351686
SKA3	6.13436	0.322331	0.941936	4.84896	4.85733	62.0583	41.8614	49.1101	66.9613	42.3645	47.5116	38.5043	34.3625	37.8107	37.0334	36.7778	36.4976	2.74113	5.42436	3.65904	2.45684	11.1999	8.10277	6.05033	12.487	18.7779	14.3796	16.8534	0.195487	0.211951	0.669479	0.205716	0.121161	0	0.0302751	0.17921	0.092042	0.0329529	0	0	0.849844	0.607491	0.963687	0	0	0	0.235461	0.0942301	0
SLC4A3	6.13095	14.7198	12.6937	22.2068	26.8751	17.4005	16.161	17.6396	15.1293	20.3602	18.5309	19.6451	24.8252	24.2241	24.1715	22.0875	19.5188	29.6176	28.5771	61.0517	56.3183	19.2238	37.0003	33.417	34.9359	25.4947	42.4112	42.0489	0	1.33226	0.456463	0.176328	1.57509	0.451217	0.877978	0.298683	0.245445	1.64765	1.82648	1.02318	0.598038	0.70341	0.528473	0.214495	0.130099	0.74246	0	0.753841	0
G6PD	6.1259	7.14501	8.88111	35.5591	40.2327	45.5631	40.2902	63.9434	50.5712	43.7556	60.1906	41.5166	38.1494	42.0236	39.3618	41.9871	39.1714	20.9262	24.6081	16.1269	13.1031	117.265	69.2679	68.9176	60.8438	51.7115	58.9306	67.7102	0.5213	1.24143	0.395601	0	0.787547	0.51138	1.02935	0.657102	0.859059	0.823823	0	0.775138	0.472136	0.0959196	0.217607	0.245137	0.585443	0.123743	0.0294326	0.53397	0.187566
AHNAK2	6.11193	147.843	378.12	477.869	490.686	15.3889	20.7623	44.9007	16.5302	21.6249	50.0195	24.3599	26.7887	33.5978	23.6171	29.068	27.9414	307.475	332.341	223.472	194.909	73.3847	320.382	54.5331	31.4077	15.3473	12.1542	17.658	2.41101	5.81351	2.4649	0.0881641	1.66596	0	0.968804	0.448024	0.582933	2.04308	0.773934	2.32541	0.346233	0.479598	0.404127	0	1.33351	1.14463	0.353191	2.1987	0.16412
CNTN3	6.10208	0.0537219	13.0525	4.98951	6.51905	8.8511	9.53945	1.80405	6.58406	10.4963	2.50794	11.6561	19.4955	11.2695	16.0774	18.8577	14.8397	1.27028	0.85996	7.04703	6.80356	8.52533	0.717059	13.4229	15.7038	7.80006	17.2041	20.4528	0	0.545017	0.0608617	0	0.0605805	0.0300812	0.0908253	0.0298683	0.184084	0.263623	0	0.496088	0.0314757	0	0	0	0	0	0	0	0
ARID3A	6.09958	14.881	22.1131	24.1043	24.8299	139.003	117.391	157.453	134.343	107.618	149.641	90.8912	96.0748	100.793	87.483	102.415	113.102	65.4529	61.1233	72.5031	72.2563	34.8536	41.8763	86.3474	75.0948	195.868	81.8695	68.8535	1.0426	1.51394	1.12594	0.176328	0.242322	0.27073	0.544952	0.86618	0.981781	0.922682	0.154787	0.310055	0.629514	0.191839	0.18652	0	0.943214	0.433102	0.0588652	0.53397	0.351686
GALNT5	6.09316	97.344	10.0473	159.875	158.502	3.21858	4.48915	0.801798	4.06251	4.93199	0.696651	3.53611	3.64663	4.31821	4.98953	4.5842	4.67917	20.0571	21.6313	7.11479	7.37052	36.5252	10.5408	4.84827	6.39914	21.4502	9.03004	8.89252	0	0.69641	0.243447	0	0	0.360974	0.0302751	0	0.0306807	0.395435	0	0.341061	0	0	0	0.0306421	0.390296	0.185615	0	0	0
ZFHX2	6.06905	3.00842	5.51705	1.44063	1.94932	26.4527	36.8111	28.1632	23.3944	36.6737	28.284	31.3012	38.5702	42.6555	32.5982	38.4447	48.7971	17.1154	15.7439	13.2809	17.3239	14.794	23.7347	13.3027	35.766	31.453	101.556	71.6907	0.195487	0.151394	0.0608617	0.029388	0	0.0601623	0	0.268814	0.153403	0.428388	0.58819	0.434077	0.314757	0.223812	0.0310867	0.183853	0	0.309358	0.0588652	0.628201	0.867493
SEPTIN3	6.0668	0.268609	0.269124	0.667611	0.73499	5.2302	5.27476	5.11146	4.76294	6.8289	4.1799	4.32192	6.45174	6.31933	6.6527	6.14699	9.22466	0.467998	0.264603	0.13552	0.125992	7.10444	1.219	58.58	96.2293	33.3669	72.8822	110.818	0	0	0.243447	0	0	0	0	0	0	0	0	0	0.188854	0	0	0	0.0325246	0	0	0	0
CRISPLD1	6.04356	1.88027	25.3426	17.8849	18.8541	131.66	98.8736	71.5605	116.832	93.7077	70.2224	119.442	81.6285	96.1592	113.539	86.8914	102.541	13.9731	11.0472	15.246	18.8988	62.3519	25.0254	101.333	90.349	60.6672	175.722	121.235	1.46616	2.08923	0.243447	0.235104	0.908708	0.360974	2.39173	0.328551	0.644294	0.527247	0.0309574	0.713127	0.598038	0.639464	0	0	0.455345	0.0618717	0.0588652	2.63844	0.234457
ENSG00000273230	6.03982	1.55793	1.25591	1.79201	2.23693	3.92265	6.50927	3.00674	6.44398	4.93199	2.7866	4.84579	5.32969	5.05547	3.65899	4.79257	3.47596	6.08398	5.95357	6.23391	5.92161	3.59401	5.95159	8.17395	7.71356	9.67786	10.3567	9.82412	0	0	0.0304308	0	0	0	0.181651	0	0	0	0	0	0	0	0	0	0	0.0309358	0	0	0.0234457
FBXO41	6.02701	6.33918	2.46697	3.09209	3.83473	19.4121	22.2213	26.76	18.4914	30.3507	28.8413	9.69157	10.9399	14.4291	8.98115	12.3982	13.9038	1.80514	1.98452	0.813119	0.692955	6.60295	2.58141	14.9856	14.8737	12.4584	10.1427	10.7134	0	0.211951	0	0	0	0	0	0	0.0306807	0.197718	0	0	0.346233	0	0	0	0.162623	0	0	0.03141	0.0703372
PLXNA3	6.0267	52.0565	32.4295	29.7965	33.1704	63.1647	63.5215	66.7497	66.1208	65.3804	60.7479	61.8165	61.8525	64.8785	62.3137	62.7201	62.2999	80.5625	70.7152	79.8889	69.4845	106.901	120.251	151.418	152.334	73.6673	118.888	149.564	0.749369	1.9984	1.46068	0.029388	0.393773	0.902435	1.02935	0.238946	1.47267	1.87832	0.526275	1.39525	0.188854	0.0319732	0.0621733	0	0.195148	1.67054	0.441489	1.35063	0.844047
EFNB3	6.0265	0.0537219	2.55668	1.61632	2.1091	13.8801	16.2732	10.724	15.5496	13.9107	9.61378	5.63159	5.46995	8.42578	5.54392	7.50141	10.0268	4.07827	3.96905	3.45576	2.51984	37.9461	14.9148	440.672	445.519	134.984	816.598	603.463	0.0977437	0.0302787	0	0.029388	0.302903	0	0.302751	0.448024	0.828378	0.0329529	0	0.434077	0.314757	0.0639464	0	0	0.260197	0.216551	0	0	0.093783
COL4A6	6.01443	18.7489	10.7201	12.1575	11.9516	20.1161	20.4257	10.6238	20.1724	22.2572	10.7284	12.5728	22.5811	19.3793	12.0857	20.6289	17.6472	15.2434	16.4054	11.7225	11.8432	8.60891	2.3663	76.17	89.588	240.358	116.449	90.8307	0.456137	0.423902	0.517324	0.999193	0.636096	0.541461	0.696328	1.2246	1.07382	0.5602	0	0.589105	0.314757	0.479598	0.341953	0	0.325246	0.340294	0	0.21987	0
CENPE	6.01207	1.7191	7.17665	34.0482	27.7379	288.968	140.623	89.7012	309.031	145.683	96.1378	261.28	277.986	286.266	274.313	292.659	294.788	11.2988	12.7671	10.3673	8.56744	25.4088	22.0137	20.9958	42.6494	40.0837	33.5952	63.8991	1.43357	1.33226	0.395601	0.323268	0.848127	0.872354	0.544952	0.448024	0.736336	0.527247	0.959678	0.310055	0.849844	0.191839	0.37304	0	0.0325246	0.711524	0	1.16217	0
NHSL1	6.00174	12.1949	113.884	29.3397	31.4768	60.3484	59.1446	89.4005	59.1165	60.7014	95.9985	90.6293	91.3061	90.4718	95.6881	93.3509	89.038	51.4129	48.9516	104.486	112.637	37.1938	136.385	18.752	30.5429	45.8976	23.9232	29.9805	2.54134	0.484459	0.791202	0.14694	0.848127	0.150406	0.696328	0.597365	1.77948	0.823823	0	1.36424	0.314757	0.159866	0.217607	0	1.82138	1.45398	0	0.753841	0.0234457
RIMS2	6.00137	0.322331	1.12135	0.316237	0.511298	29.7719	28.3939	28.7645	33.9009	24.7864	33.0212	20.5618	21.459	23.3815	21.9539	22.4	27.4066	0.534855	0.529206	0.20328	0.125992	6.18504	0.215118	14.9455	14.5278	17.8751	20.8418	20.6222	0	0.211951	0.0912925	0	0	0	0.0605502	0.0597365	0.092042	0	0.0309574	0	0.0314757	0	0.0310867	0	0	0	0	0.0628201	0.117229
MEX3B	5.99731	7.09129	12.5591	26.7396	27.3225	67.4897	50.7274	49.4108	65.1402	57.4134	49.4622	79.4971	60.0292	50.9759	78.7237	59.3862	50.2677	16.6474	13.8255	31.5084	32.6949	49.7311	81.8164	73.3251	78.0696	25.7474	45.6637	72.9187	0.814531	0.333066	0.699909	0.0881641	0.121161	1.65446	0.787153	0.209078	0.368168	1.35107	0	1.17821	0.22033	0.287759	0.09326	0	0.455345	1.14463	0.588652	0.53397	0.0703372
GALNT17	5.99426	2.84726	20.3189	4.25163	6.39122	7.34239	2.24458	9.62158	4.48277	2.02338	8.63847	16.7638	10.0984	7.26723	14.9686	12.3982	6.81822	26.9433	21.6974	20.1247	19.5287	11.8686	23.0893	15.2661	11.0342	36.0753	13.9516	9.44301	0.847112	1.24143	1.2781	1.14613	0.696676	0	0	0	0	0.131812	0	1.24022	0.944271	0.159866	0	0	0	0	0	0.628201	0
POSTN	5.99394	136.024	620.736	1834.1	1582.47	1.20697	0.561144	0.400899	1.54095	0.758767	0.41799	40.4689	27.2095	53.609	44.5731	29.9015	54.8132	92.4631	94.5294	43.6374	49.8298	3369.85	1478.72	1007.24	852.608	634.441	481.631	513.903	8.14531	34.9719	2.37361	0.029388	1.12074	0.541461	2.21008	1.04539	0.46021	2.07603	3.25052	11.6581	0.251806	0.159866	1.30564	0	3.02479	0	1.53049	1.79037	0
SGPP2	5.99155	2.04143	9.01567	1.82715	2.36475	6.03484	5.8359	7.71731	4.90303	5.81721	8.63847	7.85803	10.0984	8.00449	5.21128	7.29304	13.3691	0.467998	1.12456	0.609839	0.818947	1.92238	1.14729	31.1331	19.7509	8.77507	73.353	25.6189	0	0	0	0	0	0	0	0.0298683	0.0613613	0.0659059	0	0.124022	0.0944271	0.0319732	0	0	0.0325246	0	0	0.34551	0
SEMA4G	5.9862	1.66538	2.69124	3.68943	4.09038	12.8743	16.0487	7.91776	11.0668	17.9575	7.66316	11.6561	12.623	14.8504	8.98115	12.0856	15.107	12.5022	10.5841	8.53775	7.6225	7.60593	4.58918	39.0667	40.5049	26.8669	36.2913	34.7655	0.390975	0.0302787	0.0608617	0.029388	0.181742	0	0.151376	0.119473	0.092042	0.197718	0	0.0930166	0	0.287759	0.0310867	0	0.0650493	0.0928075	0	0.0942301	0.257903
ERC2	5.98407	12.6246	13.3217	6.11391	6.58296	4.72729	4.48915	4.30966	5.32329	5.43783	6.54852	6.67933	6.8725	7.37255	6.98534	7.6056	7.75406	4.07827	3.57214	5.08199	4.15773	1.50447	1.64924	7.93354	10.8267	8.81118	10.6135	10.544	0.0977437	0	0	0	0.393773	0.240649	0.333026	0.17921	0.122723	0.296576	0	0	0.0314757	0	0	0	0.227672	0	0	0	0
XKR5	5.97815	0.0537219	0.493395	0.597336	0.73499	16.2941	13.243	9.52135	19.7522	16.0606	11.0071	8.64383	9.39709	10.7429	7.76149	8.3349	8.95728	1.20342	2.05067	1.0164	1.70089	3.76118	3.80041	3.76643	8.9588	5.77782	6.20548	9.5277	0.130325	0	0	0	0	0	0	0	0	0	0	0	0	0	0	0	0	0.0618717	0	0.25128	0
RTL9	5.9781	8.81039	6.81782	8.50325	7.25404	2.51452	2.46903	1.30292	3.0819	2.02338	2.22928	7.20319	8.41531	7.79384	6.54182	6.98048	6.81822	5.81655	6.08587	9.41863	8.31546	1.42089	2.07947	1.5226	1.76409	1.69724	2.73897	3.68404	0	0	0.152154	0	0	0	0.211926	0	0.184084	0	0	0	0	0	0	0	0	0	0	0	0
SNAP91	5.9776	3.4382	10.137	1.30008	1.0226	3.72149	7.29488	5.61259	5.74354	6.07014	4.59789	17.4186	26.0875	16.1143	18.1841	25.0047	18.583	0.802282	0.85996	3.32024	4.28372	4.0955	1.57753	16.9089	20.8232	5.99449	19.5579	23.5864	0.0325812	0	0.121723	0.323268	0	0.120325	0.1211	0.238946	0.0306807	0.593153	0	0	0.472136	0	0.0310867	0	0.292722	0	0.0294326	0.15705	0.0234457
ENSG00000279821	5.97074	1.34305	0.672811	2.88127	2.20497	6.03484	8.19271	4.81079	4.34268	6.32306	3.76191	11.787	17.8124	19.5899	10.2008	15.5238	17.5135	3.27599	2.31528	2.0328	2.26785	2.92536	3.37018	7.41265	7.95569	6.13894	6.29107	8.04561	0	0.302787	0	0	0	0	0	0.0298683	0	0.0659059	0	0	0	0	0	0	0.0975739	0	0.0294326	0	0.0468915
TONSL	5.96658	6.01685	5.4722	5.1652	5.94384	57.2304	45.116	60.1349	63.4592	45.6525	61.4446	40.076	39.2714	30.5434	39.8053	32.5061	27.674	11.8337	9.72416	10.0962	11.4023	18.8895	24.7385	22.7588	45.0361	51.6032	47.504	62.3323	1.01002	2.11951	1.15637	0	0.999579	0.721948	1.12018	0.298683	1.34995	0.230671	0	0.992177	0.251806	0.415652	0.09326	0	0.42282	1.82521	0	0.47115	0.0468915
NDST3	5.95728	0.429775	0.269124	0.491924	0.479342	22.0272	9.87614	29.5663	21.4332	12.7726	28.1447	12.5728	11.7814	10.5322	14.6359	12.9191	9.49204	0.133714	0	1.15192	0.944938	7.18802	0.788765	6.49108	13.7668	4.22503	16.6478	22.3583	0.0977437	0.0302787	0	0	0	0	0	0	0	0	0	0	0	0.0319732	0	0	0.0325246	0	0	0	0
ADGRL1	5.94815	14.7198	11.1687	12.7197	15.2111	50.2904	58.0223	40.2904	48.4699	59.4367	39.5698	39.945	41.6558	45.3939	39.3618	39.174	43.0484	17.5834	14.487	11.4514	11.2133	150.28	66.9733	203.828	222.725	151.921	219.802	241.877	1.10776	1.36254	0.334739	0	0.242322	0.0300812	0.272476	0.238946	0.828378	0.692012	0	0.341061	0.409184	0.0639464	0.124347	0	0.227672	0.433102	0.0588652	0.973711	0.187566
JAKMIP2	5.94227	2.79354	2.01843	9.41683	9.55488	27.4585	27.0472	16.5371	30.6789	30.3507	16.3016	34.5753	36.6066	42.5502	32.3765	35.215	39.7061	2.20628	3.50599	4.67543	3.52777	9.94622	0.717059	19.4732	27.7066	13.289	44.8934	43.4887	0.0325812	0.635853	0.699909	0.0587761	0.454354	0	0.272476	0.0298683	0	0.164765	0	0.310055	0.314757	0.0639464	0	0	0.357771	0.123743	0	0.21987	0
NUF2	5.94031	0.0537219	0.852227	8.0816	7.63751	93.0372	50.6152	42.3951	95.2588	50.3315	40.9631	50.2914	43.3388	43.814	51.7802	48.9676	47.8613	4.01141	3.90289	4.53991	3.21279	7.02086	5.30624	14.3044	22.2759	19.0307	18.3169	29.1336	0.0651625	1.48366	0.0608617	0.176328	0.151451	0	0.211926	0.268814	0	0.626106	0.247659	0.434077	0.157379	0.255786	0.09326	0	0	0.278423	0	0	0
HASPIN	5.93718	1.12816	2.46697	2.38934	3.29148	19.3115	14.0286	18.8423	21.1531	14.6695	18.1129	16.6328	15.0073	14.8504	15.6339	17.7117	17.6472	3.54341	3.43984	2.3716	2.01587	5.0149	8.4613	2.4041	4.32375	6.82506	4.06566	6.77525	0	0.24223	0	0.029388	0.121161	0	0.575227	0.149341	0.245445	0.230671	0	0.0930166	0	0	0	0	0	0	0	0	0
BAIAP2-DT	5.92562	7.19873	10.5407	13.5982	14.4761	36.0079	38.0456	18.0405	34.1811	36.4208	19.9242	25.2767	28.7523	32.9659	25.7238	27.6094	30.8825	16.9816	16.2731	24.8679	21.6706	48.561	47.3976	31.6941	57.869	35.0642	71.2988	73.8503	0.619044	1.36254	2.03887	0.029388	0.242322	0.180487	0	0.0896048	1.28859	0.724965	0.0309574	0.341061	0.157379	0	0.310867	0.183853	0.683017	0.278423	0.11773	0.21987	0
ADAMTS3	5.92055	0.322331	8.7914	4.95438	4.92124	19.3115	16.9466	19.6441	17.6509	15.0489	18.6702	9.03674	11.3607	11.9014	10.4226	12.294	11.4974	1.47085	1.12456	1.82952	1.19692	13.2895	3.22677	32.7359	30.5429	19.2113	42.5824	40.6515	0.5213	0.121115	0.0304308	0	0	0.0601623	0	0.0597365	0.276126	0.0988588	0.309574	0.0310055	0.125903	0	0.0310867	0	0.227672	0	0	0.53397	0
HIC2	5.91274	5.69452	7.62519	15.2496	15.5946	100.078	90.0075	87.8971	89.7954	79.0382	81.6475	76.8777	68.8653	72.251	74.0668	69.5964	69.6528	27.545	23.4174	36.9969	37.4826	19.6417	38.8646	89.3124	86.1636	137.259	74.6369	81.176	0.293231	1.02948	0.0912925	0.029388	0	0.0300812	1.24128	2.06091	0.736336	0.823823	0	0.341061	0.157379	0.383678	0.683907	0	1.95148	0.37123	0.0294326	0.691021	0.281349
SCG2	5.90898	19.0175	15.4298	28.0045	28.7605	0.201161	0.561144	1.00225	0.280173	0.505845	1.25397	1.04774	2.10383	2.63306	1.44142	2.39628	1.60429	16.2462	16.4715	5.82735	8.18947	36.6088	2.72482	505.823	309.442	15.0223	322.856	327.965	0.456137	0.666132	3.07352	0.029388	0.151451	0	0.242201	0.209078	0.184084	0	0	2.35642	0.535087	0.415652	0.0621733	0	0	0.185615	1.05957	0.848071	0
FOXD1	5.90697	7.62851	7.17665	9.83848	10.0981	3.31916	4.04024	7.11596	3.92242	2.78215	6.13053	4.97675	8.83607	13.5866	4.32426	8.75165	11.8985	8.75825	9.98876	5.82735	6.48858	15.2954	28.6107	2.88492	2.83638	0.866674	3.12414	5.67427	0.195487	0	0	0	0.0302903	0.210568	1.39266	0	0.122723	0.0329529	0	0	0	0	0	0	0	0.464038	0	0.25128	0
PLCXD2	5.90386	5.96313	15.5195	21.0122	21.7621	39.6288	49.044	25.0562	43.4268	45.7789	27.5874	23.836	26.5082	21.3804	26.6108	27.401	25.0002	19.1211	22.0282	23.5804	23.2455	7.18802	14.9148	13.463	16.0843	4.18892	11.555	16.7264	0.78195	0.0908361	0	0.14694	0	0.78211	0.817428	0	0.0613613	0.626106	0.0928721	0.527094	0.346233	0.415652	0	0	0	0.278423	0.0588652	0.28269	0.375132
MMP16	5.90068	19.2324	48.5321	77.0212	69.3767	90.4221	64.4194	75.8701	92.0368	65.7598	72.4517	107.786	82.47	92.9995	115.203	79.0774	107.354	7.62168	10.1211	8.60551	9.95335	142.34	49.5488	96.0439	83.7769	78.2173	73.8238	80.3291	0.684206	2.39202	0.273878	0	0.333193	0.120325	0.363301	0.0597365	1.53403	1.02154	0.0928721	0.992177	0.377708	0.287759	0	0	1.00826	0.897139	0	1.97883	0.586144
ENSG00000233967	5.89519	4.99613	5.06851	5.37602	7.31795	14.7854	10.774	8.71955	13.5884	12.6461	10.1711	7.989	8.55556	10.2163	9.31378	10.2103	11.7648	3.27599	2.24913	5.21751	2.20486	0.752235	2.3663	16.4681	23.7633	11.664	11.8118	21.0033	0.0325812	0.333066	0	0	0.0605805	0	0.272476	0.0298683	0.214765	0.0659059	0	0.372066	0	0	0.0621733	0.245137	0.0325246	0	0	0	0
LINC02893	5.89367	0.107444	2.42212	4.46245	3.06779	34.4992	37.3722	10.2229	38.3837	40.7205	11.2857	27.3721	24.4044	21.907	24.9476	22.1917	22.1927	10.0954	11.6425	8.33447	8.18947	8.27459	11.7598	11.6599	16.6724	23.0752	18.0173	15.2867	1.59648	0	0	0.235104	0	0.541461	0	0.448024	0	1.64765	0.154787	0	0	0	0.27978	0	0.617968	0	0	0	0.515806
PCDH15	5.89332	0	9.23994	0.14055	0.287605	4.02323	3.92801	1.2027	3.22199	5.31137	0.41799	34.7063	28.3315	19.0633	36.5899	34.0689	18.3156	5.41541	5.68897	3.32024	3.40178	0.417908	0.286824	20.6753	19.5087	6.3195	29.5723	26.3388	0.0325812	0	0	0	0	0	0	0.0298683	0.122723	0	0	0	0.157379	0.0319732	0	0	0.0325246	0	0	0	0
SFRP1	5.89202	4.19031	265.267	245.083	239	41.5398	36.1377	78.0751	37.263	35.7885	68.1324	84.0809	68.4445	46.4471	91.3638	51.989	53.4763	114.192	127.406	34.3543	29.7341	354.971	288.76	223.341	306.467	134.154	237.092	272.196	1.69422	8.3872	1.79542	0.44082	2.15061	0.78211	7.44768	4.3309	2.02492	2.30671	0.804891	3.9067	2.51806	1.69458	0.0310867	0.919263	6.08211	2.16551	0.500354	1.53909	0.797155
CDC7	5.88927	1.98771	5.74132	11.5251	12.0155	61.8572	50.2785	56.0256	61.638	48.814	57.822	49.1127	48.2478	52.8717	46.6798	51.2596	45.7222	7.42111	8.93035	6.30167	6.23659	10.8656	9.39347	19.0725	26.7726	40.3003	23.324	34.2574	0.0977437	3.48205	0.699909	0.0587761	0.0908708	0	0.847703	0.806443	0.859059	0.922682	0.773934	0.341061	0.44066	0.0319732	0	0	0.227672	0.711524	0	1.22499	1.17229
ASF1B	5.88353	0	0.717665	4.67328	4.82537	51.095	37.3722	56.9277	59.3967	38.1913	56.568	30.6463	35.4845	34.651	31.3786	30.0056	29.5456	4.88055	8.07039	5.82735	5.60664	14.4596	11.1144	7.61299	17.8138	20.9085	18.7876	29.1759	0.358394	0.93864	0.213016	0.0587761	0	0.571542	0.696328	0.477892	0.0613613	1.31812	0	0.27905	0.22033	0.127893	0	0	0.487869	0.464038	0	0.0628201	0
SPINDOC	5.86449	8.81039	11.4378	19.2202	20.5478	62.2595	60.828	74.8679	57.1553	56.1488	66.5998	62.3404	63.5356	58.5591	61.8701	56.9899	52.4067	19.9233	22.8882	22.8351	24.8834	60.5967	54.7833	53.6516	56.2433	77.134	64.4086	71.2672	0.423556	1.02948	0.0608617	0.411432	0.454354	0.601623	1.12018	0.86618	1.04314	0.724965	0.0309574	1.1472	0.44066	0.383678	0.74608	0	0.520394	0.649653	0	0.34551	0.211012
OGDHL	5.86042	0.429775	2.06329	0.316237	0.255649	9.95749	21.6602	10.4234	15.4095	20.8661	10.1711	7.33416	17.5319	24.6454	8.75939	17.0865	23.5296	0.334284	0.727658	0.0677599	0.188988	2.67461	0.788765	20.8356	17.0874	38.0614	20.2855	16.6417	0	0	0	0	0	0	0	0.0298683	0	0.0659059	0.278616	0	0	0.0639464	0.341953	0	0.195148	0	0	0	0.0234457
LINC00511	5.85993	3.54564	7.62519	10.0844	11.8238	6.13542	11.8963	16.8378	6.86424	13.4049	15.7443	11.5251	12.3425	17.0622	11.1987	12.9191	18.0482	3.47656	3.63829	3.0492	4.09473	1.67163	1.64924	2.92499	3.52818	1.11945	4.53642	5.50489	0	0.0302787	0.0608617	0.205716	0.212032	0.0300812	0.0908253	0	0.245445	0.0988588	0	0	0.0314757	0.319732	0	0	0.0325246	0	0.0294326	0	0.0468915
LIPG	5.84391	4.13658	11.4826	18.9039	19.5571	44.2555	32.8831	16.7375	41.8858	31.1094	13.933	5.50062	8.27505	13.4812	5.98743	9.58514	12.2995	13.9062	14.3547	3.7268	4.03174	23.0685	8.96324	24.602	19.8892	32.7169	13.8232	15.7101	1.17292	0.24223	0.182585	0	0.151451	0.27073	0	0	0.398849	0.988588	0.46436	1.42625	0.22033	0	0.37304	0	0.162623	0	0.0588652	0.0628201	0
DNA2	5.83834	3.97542	6.54869	12.7197	12.0475	69.1995	52.1864	62.1394	63.7393	51.2168	68.5504	45.0527	48.949	50.344	46.458	52.1973	46.9254	7.08683	6.54892	8.46999	7.6225	4.26267	7.45742	11.2993	14.8045	26.253	17.8461	22.8665	0.814531	0.605574	0.121723	0.029388	0	0.0300812	0.211926	0.537629	0	0.5602	0	0.0310055	0.0314757	0.0319732	0.37304	0.122568	0.325246	0.185615	0.0588652	0.21987	2.13356
SAMD14	5.83395	3.06215	3.09493	4.77869	5.40058	15.59	13.4675	27.7623	14.8492	14.9224	25.9154	14.4064	15.9891	14.8504	12.4184	13.8568	13.3691	4.81369	5.62281	4.47215	4.47271	29.4208	11.9032	40.5091	47.9071	17.0807	31.6693	48.0196	0.162906	0.635853	0.0304308	0	0.333193	0	0.877978	0.0896048	0.245445	0.263623	0.154787	0	0.0314757	0.287759	0	0.0919263	0.0325246	0	0	0.596791	0
GNG4	5.83236	0.107444	0.583103	0.316237	0.511298	16.797	10.774	21.1474	15.1293	10.7492	19.2276	4.71482	4.34791	6.00337	5.76568	5.73025	6.14977	0.0668569	0.198452	0.27104	0.377975	3.59401	0.860471	23.3198	28.8134	18.8502	21.7406	23.0359	0	0.0302787	0	0	0	0	0	0	0	0	0	0	0.0629514	0	0	0	0	0	0	0	0
ZFP42	5.81969	0	0	0.0351374	0.0319561	92.0314	91.1298	89.5007	88.9549	92.8225	82.9014	36.2779	45.3024	47.5003	32.82	46.988	51.0698	0	0	0	0.188988	1.42089	0	6.41094	6.05324	34.0892	9.20122	8.00327	0	0	0	0	0	0	0	0	0	0	0	0	0	0	0	0	0	0	0	0	0
F2RL1	5.8124	0.805828	9.77819	15.3902	14.0287	5.2302	9.98837	13.9312	5.32329	11.255	13.3757	4.97675	6.45174	10.2163	5.98743	7.6056	9.35835	6.28455	10.0549	6.23391	5.41765	7.18802	2.72482	12.862	7.16012	20.3668	8.00292	5.75897	0.488719	0	0	0.117552	1.30248	0.631704	0	0.119473	0.368168	0.428388	0	0.248044	0.0314757	0.0319732	0	0	0.227672	0	0	0.816661	1.24262
GNB3	5.80979	0.322331	0.583103	2.49476	3.00387	14.2825	13.1308	10.6238	12.888	15.8076	8.91713	13.7516	12.4827	16.3249	13.8598	17.2949	15.5081	24.1353	25.4019	13.0099	14.93	3.67759	10.5408	11.7	15.3234	13.4334	33.21	26.4658	0.456137	0	0.273878	0	2.15061	0.0902435	0.696328	0.0896048	0.184084	0.296576	0	0	0	0.319732	0.0621733	0	0.0650493	0.0618717	0	0	0.445469
PCDHA10	5.80739	2.47121	4.44055	8.0816	6.93448	14.2825	14.5898	13.4301	15.9699	16.5664	13.6544	12.049	14.306	15.9037	14.8577	17.3991	17.3798	0.0668569	0.0661508	0.880879	1.32291	9.36115	3.44188	12.9421	12.6253	20.0418	12.9245	13.8469	0.716787	0	0.182585	0	0	0.360974	0.0302751	0.149341	0.0306807	0.230671	0.0309574	0	0.22033	0.0639464	0	0	0.0650493	0.0309358	0	0.0942301	0
ZNF469	5.8055	15.848	3.94716	6.78152	8.62815	11.4662	11.3351	12.1272	11.0668	8.21998	11.4251	24.8838	19.0747	18.3261	21.7322	14.8986	13.1017	12.5691	10.6503	14.7717	11.1503	127.044	61.7388	22.9592	30.2316	23.7252	16.6478	19.7329	0.162906	0.69641	0.0608617	0	0.212032	1.05284	0.0605502	0.149341	0.184084	0.692012	0	0.310055	0	0.735384	0.09326	0.122568	0.227672	0.309358	0	0.0628201	0
C2orf16	5.80138	5.37219	8.07373	6.0085	5.46449	7.94588	7.29488	4.61034	9.66597	8.4729	5.15522	7.33416	5.75046	9.05771	7.42885	9.16839	8.02144	5.21484	6.81353	6.16615	5.66963	5.68355	7.09889	4.64793	6.81422	6.71672	9.80037	11.8143	0	0.575296	0	0	0.242322	0.992678	0.302751	0.17921	0.429529	0.428388	0.216702	0.0310055	0	0.223812	0	0	0.0325246	0.0309358	0	0	0
NHS	5.79923	11.8188	25.2528	16.0929	17.8635	20.6191	22.1091	17.3389	22.5539	24.7864	15.187	44.6598	63.3953	79.3076	46.5689	67.4085	81.5513	16.2462	17.993	9.41863	7.49651	9.61189	4.01553	30.492	32.6529	17.2251	34.8363	36.417	0.195487	1.33226	0.760771	0.14694	0.302903	0	2.39173	0.17921	0.092042	0.626106	0	0.403072	0.598038	0.255786	0	0	0.617968	0.37123	0	0.25128	0.234457
PNMA2	5.79417	0.644662	8.52227	11.1034	13.0061	9.05227	13.0185	18.9425	8.68536	11.6344	17.1376	6.81029	7.99454	7.05659	6.87446	6.87629	7.62037	2.40685	3.70444	5.82735	5.60664	18.8895	9.752	49.7649	40.8508	10.3279	35.0502	35.9088	0.456137	0	0.821633	0.117552	0	0	0	0	0.521571	0	0	0.27905	0.0944271	0.415652	0	0	0.0650493	0.309358	0	0	0
IGSF9	5.78901	0.483497	0.313979	0.14055	0.223693	12.3714	9.20277	5.01124	8.96553	9.61105	4.87655	9.82254	5.46995	10.3216	10.4226	9.37676	8.15513	0.133714	0.198452	0	0	7.27161	2.58141	28.2883	46.4197	27.9502	49.601	68.5571	0	0	0.273878	0	0	0	0	0	0.337487	0	0	0	0	0	0	0	0	0	0	0	0
KLHL4	5.78897	9.66994	6.36928	14.7577	14.4761	65.981	61.9503	55.2238	64.0195	59.8161	56.8467	37.4566	48.8088	56.6633	38.4748	49.801	58.1554	5.68283	6.81353	11.2481	12.2842	30.0058	3.15506	9.376	16.4302	5.56116	28.8448	23.671	0.847112	0.0908361	0.760771	0	0.333193	0.0902435	0.302751	0.597365	0.245445	0.0988588	0	0.992177	0.188854	0.223812	0.18652	0	1.13836	0.37123	0.0882978	0.659611	0
HOXB4	5.78843	3.22331	4.48541	14.6523	12.9103	60.449	71.2653	92.6077	64.2997	71.3241	84.0161	60.3759	68.8653	63.9306	54.7739	61.2615	58.4228	21.0599	18.7868	9.89295	12.6622	5.18206	9.03495	51.8886	55.8628	20.8724	35.2642	47.7655	0.716787	0.423902	0.121723	0	0.151451	0.330893	0.333026	0.119473	0.398849	0.494294	0.0619147	0.465083	0.125903	0.0639464	0.0621733	0	0.390296	0.464038	0.0882978	0.34551	0.32824
ADGRV1	5.77998	3.27703	10.8098	2.45962	2.39671	15.7912	18.5178	9.02023	15.6897	16.44	8.7778	23.967	23.7031	29.2796	21.1778	26.8801	27.9414	6.48512	4.63055	2.84592	2.64583	3.09252	1.86435	64.3098	45.4858	106.781	144.438	67.4138	0.130325	0.302787	0.152154	0.14694	0.0605805	0.0300812	0.181651	0.119473	0.214765	0.230671	0	0	0.0629514	0.159866	0.0310867	0	0.130099	0.0309358	0.0294326	0.0942301	0.422023
KIAA1522	5.77748	8.5955	8.52227	5.83281	8.24468	168.07	179.566	80.4805	160.819	181.978	78.4429	74.7823	79.1039	88.7866	72.6253	82.203	83.0219	40.1141	34.4645	29.0012	27.0252	85.3369	44.4577	230.754	169.076	281.38	213.64	148.632	2.05262	1.39282	1.52154	0	0.969288	0.571542	0.393577	0.477892	1.07382	1.81241	0.247659	0.465083	0.125903	0.191839	0.124347	0.704769	0.813116	0.989947	1.05957	0.848071	0
ETV4	5.76726	1.02072	3.36406	6.21932	8.75597	24.8434	10.1006	71.4603	29.138	11.7609	75.7956	7.72706	8.83607	4.63418	7.2071	7.91816	5.61501	10.6302	11.3779	12.5356	15.056	5.18206	3.72871	14.1041	12.9712	31.3808	6.16268	10.1205	0.162906	0.121115	0	0	0	0	4.57154	0.86618	0	0.230671	0.804891	0	0	0	0.155433	1.10312	0.227672	0.278423	0	0.21987	0
MYEF2	5.76663	16.3852	27.4507	55.4117	49.0207	118.384	89.8953	58.5313	121.735	95.0988	53.7814	124.026	131.419	138.815	117.531	134.921	141.177	30.821	34.9276	58.0702	58.9012	13.8746	26.7463	128.74	125.527	102.881	137.976	136.86	1.49874	2.96731	1.82585	0	0.817837	0.150406	0.1211	1.94144	2.66922	0.494294	0.309574	1.36424	0.157379	0.319732	0.4663	0.0612842	1.13836	1.14463	0.147163	1.00512	0.0234457
SKI	5.76433	21.5425	17.7622	11.4899	15.2431	92.132	87.0896	113.054	87.2739	80.0499	111.185	116.037	115.851	95.8432	109.548	110.958	98.7974	56.6278	56.0297	59.3577	59.5311	239.211	191.383	127.498	144.551	124.657	136.221	170.228	0.847112	0.302787	0.578186	0.0587761	0.242322	0.481299	0.544952	0.925916	1.13518	1.84536	0.402446	1.20922	0.188854	0.671437	0.217607	0.980548	0.42282	0.494973	0.91241	1.13076	0.187566
ADORA1	5.76103	17.0298	15.8335	32.1859	32.4354	29.9731	31.5363	27.1609	38.6639	36.4208	29.6773	36.2779	28.612	31.386	37.9204	27.9219	26.3371	19.8565	21.8297	34.6253	30.112	13.3731	26.3878	6.61128	11.9681	5.09171	4.49362	8.29969	0.716787	0.69641	0.36517	0.0881641	1.12074	1.02276	0.817428	0.86618	0.184084	0.362482	0	0.372066	0.409184	0.351705	0	0	0.42282	0	0	0.12564	0
CPS1	5.75614	4.24403	14.6224	26.1071	24.5103	52.9055	52.4109	23.2521	49.4505	50.8374	22.8501	31.0392	34.7833	37.3894	31.3786	35.0066	38.5029	39.5793	41.5427	75.2813	77.359	29.3372	22.5157	13.2226	19.0937	29.7197	22.8533	19.1401	0.228069	0	0	0.881641	0.726966	0.421136	1.36238	0.776575	0.0306807	0.5602	0.0309574	1.51927	0.44066	0.0959196	0.9326	0	0.390296	0.185615	0	0	0.0234457
ENSG00000255310	5.75246	6.28546	8.298	8.99518	8.56424	4.92846	6.28482	2.20494	3.78233	5.69075	2.7866	5.23869	4.48816	4.7395	3.76987	3.54233	5.21394	7.82225	8.8642	7.58911	8.56744	2.67461	4.37406	5.93012	6.26078	6.50005	8.60207	6.30945	0	0	0	0	0	0	0.0302751	0.388288	0.214765	0.0659059	0	0	0.157379	0	0	0	0	0	0	0	0.539252
GALNT13	5.74401	1.98771	0.807373	1.08926	0.671078	5.83368	7.51933	4.51011	8.2651	6.32306	5.9912	5.10772	7.29327	8.21513	6.54182	6.45955	10.9626	0.267427	0.0661508	0.0677599	0	6.60295	0.215118	12.7818	13.7668	14.2279	37.2329	22.1043	0	0	0	0	0	0	0	0	0	0	0	0	0	0	0	0	0	0	0	0	0.117229
CNTNAP1	5.7408	4.99613	16.6409	17.2525	17.6717	16.3947	23.1191	20.5461	17.3707	21.7513	21.5962	34.3134	30.7159	31.9126	32.7091	30.6308	35.1606	17.5834	17.8607	10.435	9.2604	117.767	46.1069	146.129	135.939	61.2449	72.1975	89.518	0.456137	0.454181	0.639048	0	0.151451	0.541461	0.1211	0.149341	0.582933	0.659059	0.495318	0.744133	0.314757	0.287759	0	0.674127	0.390296	0.711524	0.11773	0.25128	0.257903
ENSG00000280173	5.73931	5.37219	3.8126	3.4786	3.643	5.53194	6.39705	6.61483	5.46337	5.69075	6.26986	6.28642	6.59199	7.05659	7.31797	7.08467	6.14977	2.87485	2.44758	2.91368	1.82688	3.42685	5.59306	0.801368	2.04081	2.2028	3.5949	4.31922	0	0	0	0	0	0	0	0	0	0	0	0	0.0314757	0	0	0	0	0.0618717	0	0	0
MEIS2	5.73269	6.55407	40.5032	50.5276	51.8009	57.8339	62.287	74.6674	60.9376	66.2656	69.8044	97.9634	134.785	129.125	96.3533	133.984	127.274	27.8793	27.5849	18.9728	19.6547	127.295	37.1437	184.074	177.723	108.804	322.728	265.886	2.21552	1.66533	1.00422	0.117552	0.938998	1.20325	1.36238	1.2246	1.19655	1.71355	0	2.13938	0.723941	0.639464	0.37304	2.60458	1.62623	0.804332	0.11773	0.18846	0.281349
KRT80	5.73255	8.86411	6.41413	16.6551	18.3108	2.1122	1.68343	4.20944	1.82112	1.51753	4.87655	5.89352	8.27505	6.10869	7.65061	6.87629	6.68453	14.4411	16.0085	8.67327	8.25246	8.69249	4.08724	2.36403	2.24835	18.814	1.58347	1.27036	0.0325812	0	0	0	0	0	0	0.328551	0	0	0	0.310055	0.22033	0.0959196	0	0	0.130099	0	0	0	0
SLC6A9	5.73131	2.04143	4.9788	4.3219	4.63364	12.7738	9.98837	34.0764	8.54527	8.85228	30.0953	8.25093	7.85429	9.58432	7.98324	7.91816	10.4279	13.2377	12.9655	8.53775	16.6939	84.919	29.4711	10.9787	18.4365	22.1002	31.2842	35.443	1.01002	0.726689	0.213016	0	0.333193	0	0.908253	0	0.398849	0.5602	0	0.527094	0.409184	0.0639464	0.18652	0	0.357771	0.649653	0	0.18846	0
DACT3	5.73063	13.3767	13.5459	13.563	15.8822	16.6964	22.1091	13.831	19.0518	23.5218	10.0318	30.5154	31.9782	30.7541	35.592	35.8401	26.7381	19.9902	18.7868	25.0034	21.7336	83.5817	61.3803	71.2416	60.6362	31.128	35.3926	48.2737	1.14034	0.666132	0	0	0.212032	0.661786	0.333026	0.328551	0.674975	1.31812	0.742977	0.403072	0.44066	0.415652	0.0621733	0	0.130099	1.11369	0	0.50256	0.211012
EFS	5.72801	1.45049	5.38249	11.1034	12.6546	59.1415	64.7561	31.9717	65.7005	64.2423	30.5133	37.5876	38.2897	31.1754	41.8012	36.4652	34.0911	42.4541	36.7798	20.6668	21.4816	60.1788	46.5371	68.0762	124.109	125.018	120.6	162.86	1.5639	2.02867	1.52154	0.029388	0.424064	0.721948	0.787153	0.507761	1.25791	2.17489	0.681062	1.64329	0.818368	0.383678	0.0310867	0	0.617968	0.866203	0.500354	0.816661	0.16412
ENSG00000290792	5.72683	2.41748	5.24793	5.13006	4.53777	8.3482	8.97831	3.70832	9.66597	9.99043	5.15522	8.25093	6.59199	7.79384	6.32007	6.35536	8.28882	5.61598	6.48277	4.94647	4.91368	2.50745	3.657	21.116	16.4302	15.564	15.9631	12.0684	0.162906	0	0	0	0	0.360974	0.333026	0.268814	0	0.0329529	0	0	0.0629514	0.0639464	0.0310867	0	0.0650493	0.0618717	0	0	0
STIL	5.72103	3.16959	3.45376	10.6115	10.4496	83.5826	53.8699	75.2688	92.1769	53.6195	74.8203	60.1139	54.2787	57.9272	55.9936	54.1769	57.6207	6.08398	8.20269	6.09839	5.54364	17.385	10.4691	14.9054	21.8263	26.7224	24.5223	28.4984	0.619044	0.0908361	0.578186	0.235104	0	0.0601623	0.696328	0.0896048	0.552252	0.494294	0	0.248044	0.535087	0.447625	0	0.0612842	0.195148	1.14463	0.264893	0.722431	0.187566
BICDL1	5.71768	6.33918	3.05008	0.597336	1.15042	5.63252	7.18265	11.3254	2.94182	7.46121	8.49914	7.72706	8.41531	6.6353	6.87446	6.56374	6.68453	1.27028	1.05841	0.3388	0.314979	3.84476	3.44188	8.57463	12.5907	15.1668	9.4152	12.2378	0	0	0	0	0	0	0.1211	0	0	0	0	0	0.125903	0	0	0	0.0325246	0	0	0	0
WNK3	5.71649	10.2072	19.7806	15.847	16.3615	29.8725	26.8227	23.9537	31.3794	26.9362	25.0794	18.8593	25.5264	27.5944	23.5062	24.9005	31.6847	6.55197	6.28432	5.42079	4.40971	9.61189	8.67642	18.9924	21.515	23.1113	27.4325	29.7264	0.26065	0	0.608617	0.029388	0.0908708	0.0902435	0	0.0597365	0.337487	0.362482	0	0.124022	0.188854	0.0959196	0	0.0919263	0.227672	0.0618717	0.882978	0.15705	0.0468915
CACNG8	5.70514	1.28932	2.06329	3.33805	4.15429	8.54936	13.6919	9.12045	7.56467	13.152	7.10584	3.66708	7.01276	6.84594	5.32216	8.23072	5.08025	9.7611	8.40115	5.08199	4.78769	3.1761	11.5447	17.2695	19.0245	14.3723	23.8804	23.9675	0.130325	0.0605574	0.304308	0	0.393773	0	0	0	0.306807	0.263623	0.123829	0.0930166	0.0629514	0.0639464	0	0	0	0.247487	0	0.25128	0
BSN	5.70177	2.90098	2.01843	0.632473	0.862815	11.6674	9.315	12.4279	11.7673	11.255	12.5397	5.89352	7.71403	5.79272	6.98534	6.0428	4.54548	2.67427	1.19071	1.76176	1.5749	3.92834	4.73259	15.1458	27.9487	11.3751	32.1401	42.3453	0	0.211951	0.304308	0	0	0	0	0.268814	0.092042	0.131812	0	0	0.0944271	0	0.0310867	0	0	0	0.0294326	0	0.0234457
FMN1	5.69798	56.408	14.9813	39.2485	38.5391	63.2653	48.5951	68.654	57.7156	50.9638	67.5751	47.6721	54.98	53.925	52.5564	56.8857	61.364	35.4341	41.3442	26.6974	26.7733	8.35817	11.1144	31.1331	28.7443	12.8195	17.8889	28.4137	1.17292	0.454181	1.15637	0.205716	0.424064	1.08292	0.605502	0.597365	1.16587	1.15335	0.0928721	0.744133	0.409184	0.351705	0.155433	0.0612842	0.683017	0.618717	0.500354	0.816661	0.890938
ERCC6L	5.6934	0.322331	1.12135	4.35704	5.62428	42.4451	25.9249	29.6665	44.4074	24.7864	35.1112	26.3244	22.4408	27.1731	24.7259	24.2754	25.936	2.13942	3.50599	2.98144	2.26785	7.7731	4.73259	3.8065	7.54061	13.5418	8.64487	12.4919	0	0	0	0.0881641	0.151451	0.360974	0	0.119473	0.122723	0.296576	0	0	0.157379	0	0.155433	0	0.0975739	0	0	0.34551	0.093783
ZNF618	5.69314	21.3276	21.2608	24.9827	29.5594	154.492	144.439	133.6	149.752	149.098	126.512	173.401	156.665	160.616	157.669	170.761	163.637	68.662	78.3225	89.8496	90.0841	106.232	116.666	114.195	173.884	115.304	188.903	250.769	1.27067	2.30118	2.98222	0.176328	0.848127	0.78211	2.93669	1.55315	1.1045	1.84536	0.154787	1.92234	0.723941	2.6218	0.497387	0.5822	1.56118	3.09358	1.08901	2.29293	0.117229
COL27A1	5.69213	17.191	17.8519	31.9399	33.3302	252.357	187.534	346.677	253.556	185.266	348.047	93.7725	102.106	119.33	95.9098	98.3518	119.386	96.4745	96.3817	69.3184	61.736	45.8028	42.4499	146.53	146.765	91.6869	133.91	147.997	0.488719	1.57449	2.40404	0.117552	0.121161	0.240649	1.30183	0.388288	1.65676	1.71355	0.0619147	1.05419	0.723941	0.991169	0.808253	3.79962	1.07331	0.928075	0.853545	0.18846	1.33641
ADAMTSL1	5.69205	84.7194	43.5533	102.531	108.491	8.54936	14.702	51.0144	9.66597	15.4283	50.5768	19.5141	20.898	21.8017	19.9581	20.108	25.1338	16.5805	15.81	14.9749	15.182	18.7223	18.0699	92.2775	77.862	19.1752	70.9136	59.8763	0.716787	0.302787	0.152154	0.0587761	0.363483	0.240649	0.0908253	0.746707	1.50335	0.428388	0	0.5581	0.314757	0.127893	0.528473	0	1.23594	1.33024	0	2.54421	0
OXTR	5.68518	17.5133	27.0919	19.9229	21.8899	7.8453	9.315	12.4279	8.2651	8.72582	11.0071	16.5019	19.0747	16.009	15.1903	20.4205	17.9146	10.3628	10.3857	14.5684	13.2291	9.44473	7.74424	6.65135	6.46832	8.19729	5.43514	7.7492	0.716787	0.181672	0	0.176328	0.302903	0.240649	0.847703	0	0	0.79087	0.0928721	0.0620111	0.629514	0.0959196	0.0310867	0	0.195148	0	0	0	0.398578
ELOVL6	5.67079	5.80196	18.7939	42.6568	40.2327	126.933	135.011	138.811	136.724	143.913	135.986	75.4371	78.8234	86.3642	79.6107	89.1835	89.5728	34.7656	41.4765	38.0811	33.9548	52.74	39.4383	45.0369	65.9285	68.1783	42.668	57.7167	1.62906	1.63505	1.00422	0.382044	1.06016	0.180487	2.05871	0.836312	1.19655	1.44993	0	1.39525	0.535087	0.383678	0.404127	0	0.878165	1.14463	0.235461	1.5705	0.422023
RELN	5.66907	0.0537219	70.9591	0.14055	0.57521	11.1645	12.1207	25.3569	12.3276	11.7609	24.6614	34.4444	43.4791	47.079	37.9204	48.3424	48.396	0.467998	0.264603	0	0.125992	4.59699	4.58918	62.7471	96.4714	129.423	19.5579	40.9056	0.195487	0.151394	0	0.029388	0	0.0601623	0	0.0597365	0.153403	0.0659059	0	0.0310055	0.314757	0.0959196	0.0310867	0	0.0325246	0.0928075	0.0294326	0.15705	0.468915
MMP9	5.65415	0.0537219	0.358833	0.702748	0.543254	45.3619	15.4876	194.035	48.61	15.9341	181.269	9.95351	7.57378	11.2695	11.4205	7.29304	9.89311	0.334284	0.396905	2.98144	2.96081	6.10146	3.51359	32.0948	18.2635	28.3475	12.9245	8.17265	0	0.605574	0.273878	0	0	0.631704	0.0605502	0.0298683	0.582933	0.296576	0	0	0	0	0	0	0.292722	0	0	0	0.257903
CSRNP3	5.65243	24.4435	24.894	23.8934	23.5197	24.5417	26.0371	7.11596	21.7134	23.0159	6.82718	38.7663	40.8142	33.4925	39.6945	40.6326	34.2248	7.2874	8.93035	13.8908	13.5441	15.6298	20.5796	53.5714	59.7369	28.2391	68.8166	70.5473	0.553881	0.363345	0.699909	0.029388	0.181742	0	0.484402	0.896048	1.44199	0.823823	0.0309574	0.27905	0.377708	0.671437	0.155433	0.0306421	0.357771	0.340294	0.294326	0.628201	0.77371
NDST4	5.64683	0	1.52504	0.105412	0.0958683	23.2341	22.4458	2.10472	19.7522	18.9692	2.08995	40.8618	39.9727	38.5479	41.1359	40.5285	44.519	0.133714	0.330754	0.542079	1.00793	0.250745	0.717059	6.41094	9.09716	1.5889	7.18979	11.8567	0	0	0.0912925	0.264492	0	0	0	0	0	0	0	0.0310055	0	0	0.404127	0	0	0	0.0294326	0	0
CCDC40	5.64649	2.63237	3.27435	3.90025	4.05843	8.44878	10.774	5.41214	10.2263	15.4283	6.13053	10.4774	10.7996	10.7429	9.42466	10.0019	8.42251	8.02282	7.87194	7.99567	8.94542	2.7582	5.01941	25.8441	23.9708	73.4145	105.536	43.9121	0.0325812	0.423902	0.456463	0	0.0302903	0.0601623	0.393577	0.0298683	0.368168	0.626106	0	0.496088	0.251806	0.191839	0.124347	0.0306421	0.487869	0.0618717	0	0	0.140674
FBN3	5.63886	0	0.313979	0.14055	0.255649	12.8743	10.774	3.00674	12.0474	8.09351	3.62258	8.3819	8.27505	7.89917	7.98324	6.87629	9.09097	0.534855	0.595357	0.406559	0.251984	6.77012	1.14729	75.8895	148.391	121.334	113.838	161.463	0	0	0.213016	0	0	0	0	0.0298683	0	0	0	0	0	0	0	0	0.130099	0	0	0	0.0703372
MEX3D	5.63301	12.4098	17.7622	15.8118	16.9048	28.062	21.3235	29.6665	25.3556	22.763	27.3087	32.6108	32.2587	24.3294	34.5941	31.2559	23.6633	8.95882	8.13654	10.8416	11.1503	111.582	82.1033	26.6855	32.5838	38.4225	28.8876	40.9056	0.456137	0.393623	0.121723	0	0.0908708	0	0.151376	0.209078	0.276126	0.296576	0.0309574	0.124022	0.0944271	0.0959196	0.09326	0	0	0.0309358	0.0882978	0.3141	0.0703372
CASC9	5.6254	4.13658	5.74132	6.46528	6.74274	7.64414	9.76391	3.70832	8.40519	10.7492	5.01589	9.03674	10.0984	8.00449	9.31378	6.87629	6.81822	5.08112	4.23365	2.3716	2.01587	3.92834	5.95159	2.24383	2.35212	6.17505	3.29532	2.87948	0.0325812	0	0.36517	0	0	0	0	0.0597365	0.828378	0	0	0.0930166	0.0944271	0.159866	0	0.0306421	0	0.247487	0	0.03141	0
COL19A1	5.6209	51.8416	166.857	58.0119	58.8632	13.1761	23.5681	2.50562	10.7867	21.8778	1.95062	31.6941	26.368	20.1165	31.2677	25.6298	21.3905	42.1198	41.3442	90.0529	91.0291	12.4537	180.269	35.6208	43.8601	4.00837	5.99149	12.6613	2.73682	4.45097	1.30853	0.0881641	0.0302903	0.391055	1.05963	0.328551	1.68744	1.05449	0.866806	2.10838	1.47936	0.255786	1.77194	0.0919263	0.325246	0.216551	0.412056	0.628201	0.093783
GINS4	5.61671	0.913272	3.63318	6.5707	6.77469	32.8899	30.0773	31.1699	34.3212	22.5101	34.4145	34.7063	32.6794	31.2807	27.2761	32.8187	29.6793	6.61883	8.5996	6.50495	5.54364	9.27757	8.96324	4.32739	10.9304	13.5057	12.7961	16.9805	0.5213	0.484459	0.334739	0.0587761	0.121161	0.330893	0.0302751	0.0597365	0.153403	0.296576	0.0619147	0.744133	0.188854	0.127893	0.155433	0	0.357771	0.340294	0.0294326	0.56538	0
MATCAP1	5.608	8.91783	16.5063	26.9855	27.4183	56.124	50.8397	39.4886	50.151	54.6312	35.3899	58.1494	59.8889	52.0292	50.7823	58.6569	54.4121	39.5793	35.0599	40.3849	37.2306	10.9492	27.6068	94.4011	109.754	51.6393	96.2919	127.586	0.488719	1.63505	1.06508	0.029388	0.272612	0.601623	2.33118	0.418156	0.552252	0.329529	0	0.682122	0.535087	0.223812	0.404127	0	0.780591	0.216551	0.235461	0.3141	0.0234457
LPAR4	5.59935	1.7191	3.18464	8.96004	7.89316	44.5573	46.7994	23.8535	43.707	50.7109	25.4974	41.3856	35.4845	32.4392	41.5794	36.7778	34.7596	3.4097	3.70444	7.52135	6.74056	6.60295	24.9537	18.1109	32.1341	16.3224	15.8775	20.5798	1.10776	0.121115	0.273878	0.205716	0.0302903	0.120325	0.363301	0.388288	0.214765	0.724965	0.0619147	0.434077	0.44066	0.127893	0	0	0.0650493	0.278423	0	0.43974	0.16412
MIR130AHG	5.59308	0.913272	3.00522	1.9677	1.66172	9.25343	12.5696	2.10472	10.0862	18.5898	2.08995	9.03674	6.45174	6.84594	6.43095	6.14699	7.75406	2.13942	2.84448	1.62624	1.88988	2.25671	3.37018	3.32568	8.30159	11.664	18.2741	20.1564	0.293231	0.211951	0.0608617	0	0	0	0	0.17921	0.153403	0	0	0.496088	0	0	0	0	0.0325246	0.0618717	0	0.03141	0
SYT14	5.58917	12.2486	25.6565	21.3635	20.7395	18.8086	16.3854	17.9402	18.6315	19.2221	18.8096	8.11996	10.6594	10.2163	8.205	11.4605	13.6364	1.53771	3.30754	1.62624	1.07093	0.417908	1.219	6.81162	10.4808	11.0501	13.5237	13.7199	0	0.817525	0	0.235104	0.0605805	0	0	0	0.153403	0	0	0.465083	0.66099	0.255786	0	0	0	0.309358	0.588652	0.03141	0.0234457
ENSG00000272405	5.58895	0.752106	1.48018	0.843298	1.0226	14.7854	20.7623	10.6238	15.2694	21.2455	10.0318	5.36965	4.48816	5.26611	3.88074	4.27164	5.34763	11.2988	9.45956	18.2274	18.8988	0.752235	6.095	1.16198	1.21065	0.650005	0.513557	0.550489	0	0	0	0	0.0302903	0.0300812	0	0	0	0.0329529	0	0	0	0	0	0	0	0.154679	0	0	0
IFFO2	5.58555	20.092	12.0657	25.6503	28.8883	18.4063	18.0688	47.1056	17.791	18.3369	48.2082	31.1702	34.9235	41.4969	34.1505	34.0689	39.8398	18.4525	19.5145	14.7717	15.56	26.4118	22.0137	54.2526	33.829	18.2363	30.0859	25.4919	0.78195	1.15059	1.15637	0	0.908708	0.0902435	0.514677	0.627234	0.644294	0.823823	0.402446	0.248044	0.283281	0.991169	0.0621733	0.0612842	0.487869	0.37123	0	0.0942301	0
SH3PXD2B	5.58201	42.6014	51.0888	70.7316	73.4671	142.322	121.544	192.031	140.647	125.07	195.202	147.731	153.299	155.35	140.039	151.904	158.423	49.1398	52.2591	47.1609	47.5619	188.226	121.398	92.8785	148.46	106.998	139.345	185.176	1.75939	7.87247	2.19102	0.411432	0.757257	0.932516	1.57431	1.04539	3.00671	2.63623	0.557232	1.7053	0.944271	1.34287	0.0310867	0	2.01653	5.10441	0.147163	2.85831	0.117229
EVC	5.57578	28.1503	30.2316	32.1507	33.7776	71.4123	89.6709	56.8274	64.86	84.729	62.0019	67.5791	69.4263	70.2499	65.0856	68.9713	69.3855	42.1867	42.6011	44.5183	41.9553	68.2027	52.2019	34.4588	52.0925	37.6642	42.1972	56.3616	1.85713	2.45258	0.456463	0	0.333193	0.571542	0.302751	1.04539	0.582933	1.48288	0.0928721	0.248044	0.629514	0	0.37304	2.84972	1.59371	0.74246	0.235461	0.3141	0.0234457
GPR37	5.56929	0.85955	30.2316	3.51374	3.54713	14.383	14.8142	5.51236	13.8686	13.6578	4.87655	43.2192	52.3152	42.9715	46.0145	53.135	46.658	1.13657	3.43984	19.3116	20.0957	15.8805	50.5527	59.782	40.2973	18.4168	26.6194	19.3095	1.01002	0	0	0	0	0.571542	0.393577	0.806443	0.797697	2.89986	0	1.39525	0.409184	0.159866	2.05172	0	0.487869	1.29931	0	0.50256	0.0703372
PCDHGB4	5.56766	2.14887	7.53548	7.97619	7.76533	18.708	14.2531	15.2342	15.5496	15.8076	10.1711	14.0135	15.7086	14.8504	12.751	12.5024	16.444	2.13942	1.71992	14.9072	15.623	16.2984	16.8509	32.0948	31.0618	17.9113	32.996	36.0782	0	0.726689	0.243447	0	0.666386	0.0902435	1.12018	1.01552	0.674975	0.329529	0	0.496088	0.125903	0.0639464	0	0	0.260197	0	0	0.40833	0.140674
PCLAF	5.55165	0	0.717665	9.06545	9.6827	36.1085	27.945	28.6643	39.0841	31.7418	33.2999	24.098	26.6485	24.9614	27.2761	32.6103	24.4654	1.27028	2.11682	0.813119	1.19692	3.25969	3.15506	5.40923	8.88962	5.77782	6.03429	11.0945	0.162906	0.423902	0.0304308	0.29388	0	0	0.0605502	0.119473	0.582933	0.131812	0	0.0620111	0.0944271	0.159866	0.0621733	0	0.0650493	0.433102	0	0.0942301	0
ACBD7	5.55146	0.644662	0.448541	1.75687	1.40607	9.35401	5.61144	2.80629	9.80605	7.46121	1.53263	6.81029	6.45174	8.00449	3.99162	7.81397	6.95192	0.935996	0.396905	0.27104	0.503967	3.51043	1.57753	6.13046	9.89273	17.6946	11.8546	11.1368	0	0	0.0304308	0	0	0.0601623	0	0.0896048	0	0.131812	0	0.0620111	0	0	0	0	0	0	0	0	0
BMP7	5.54784	0.0537219	1.16621	0.0351374	0.127824	41.2381	22.6702	21.3479	44.8277	19.2221	20.0635	8.7748	7.57378	7.47788	8.53764	7.91816	6.81822	0	0.0661508	0.20328	0.440971	4.51341	0.286824	133.107	115.842	151.668	263.497	126.57	0.228069	0	0.182585	0	0.363483	0	1.51376	0.238946	0	0	0	0.341061	0	0	0.09326	0.153211	0.552919	0.494973	0.206028	0	0
APLP1	5.54187	12.6246	4.26114	9.38169	11.3125	13.4778	14.8142	6.11371	12.4677	15.3018	6.96651	26.9792	24.2641	24.2241	28.4957	24.6921	25.8023	11.2988	11.0472	3.79455	2.64583	87.3429	24.0215	172.695	169.352	72.4034	255.409	223.88	0.293231	1.45338	0.182585	0	0	0	0.484402	0.806443	0.276126	0.395435	0	0.527094	0.125903	0.287759	0	0	0.683017	0.340294	0	0.848071	0.679927
GINS1	5.53833	1.50421	1.88387	10.0493	9.65074	78.5536	57.0123	87.6967	77.1876	56.9075	92.6545	79.628	74.4755	72.7776	71.6274	74.1806	69.1181	7.35426	7.21043	6.84375	5.60664	14.0417	13.5524	12.3411	23.6595	35.0281	21.3554	29.3877	0.130325	2.11951	0	0.205716	1.36306	1.23333	0	0.209078	2.08629	1.02154	0	0.744133	0.377708	0.287759	0	0	0.325246	0.959011	0.147163	0.40833	0.0234457
RECQL4	5.53468	2.57865	2.153	4.77869	5.94384	47.8764	36.8111	51.3151	49.1703	37.9383	47.6509	32.2179	31.1366	28.2264	30.8242	27.8177	22.9948	8.82511	7.27658	7.99567	6.80356	21.2297	19.7191	10.6582	23.0715	32.6808	29.5295	42.43	0	1.18087	0.669479	0	0.636096	0.721948	0.454127	0.418156	0.644294	0.955635	0	0.341061	0.251806	0	0.497387	0	0.357771	0.711524	0	0	0.914384
RTL5	5.52091	2.63237	6.68326	4.0408	4.12234	22.5301	23.7925	21.2476	20.8729	24.0276	19.3669	24.7528	25.3862	28.8583	27.0543	26.4633	25.8023	34.4981	36.1183	26.7652	28.6001	35.9401	37.5739	26.4451	35.351	19.9335	52.9819	53.6939	1.07518	0.151394	0.0304308	0	0.333193	0.481299	0.454127	0.537629	1.16587	1.54879	0.0619147	1.1162	0.22033	0.383678	0	0	0.227672	0.340294	0	0.12564	0
ULBP3	5.51855	6.44662	4.88909	8.04647	5.97579	18.5069	24.2414	15.7353	20.1724	23.0159	17.4163	11.0012	15.1476	14.5345	13.9707	15.6279	11.3637	3.8777	4.82901	3.18472	3.14979	5.59997	5.09112	11.6599	11.2417	5.52505	23.2384	14.228	0.325812	0	0.517324	0	0	0	0.302751	0.17921	0.153403	0.0329529	0	0.0930166	0.188854	0.0319732	0.18652	0.0612842	0.0325246	0.0618717	0	0.0628201	0
PCDHGB6	5.50288	19.125	35.7038	26.1422	24.6701	88.9134	97.6391	87.7969	92.5971	87.2582	87.778	86.3074	77.5611	76.0426	86.1525	73.8681	80.8829	59.5026	58.0804	40.7237	40.3174	97.8742	62.671	25.0027	26.4613	20.1863	33.1244	30.4463	1.30325	2.11951	0.882495	0.117552	0.726966	1.41381	0.999079	0.776575	2.66922	1.25221	0.0619147	1.55028	0.503611	0.89525	0.18652	0.183853	0.813116	0.74246	0.0294326	0.53397	1.3833
PI15	5.50214	0.107444	150.037	2.84613	3.19561	123.211	82.8249	10.9245	125.237	88.6493	9.89244	37.7185	13.3242	17.0622	34.2614	11.6689	15.2407	1.40399	1.25686	18.9728	22.7415	16.382	24.9537	3.48595	4.98096	6.50005	2.22541	3.42997	0.0977437	0.0605574	0.486894	0.176328	0	0.0902435	0.0302751	0.597365	0.797697	0.5602	0	0.186033	0.125903	0.223812	0	0	0.715542	0	0	0.659611	0
E2F1	5.50191	2.41748	2.28756	9.45196	10.7373	46.5689	37.3722	62.2396	42.4462	34.5239	62.4199	43.3501	44.8816	42.4448	41.912	43.2373	32.6205	15.5108	17.8607	17.2788	16.6939	22.3163	25.599	8.85511	18.3673	22.353	18.7876	37.0522	0.26065	1.51394	1.6737	0.352656	0.545225	0.0601623	0.575227	0.0896048	1.16587	0.823823	1.57883	0.434077	0.66099	1.11906	0	0	0.91069	1.79428	0	0.03141	0
CLDN6	5.5004	0.214887	5.74132	0.14055	0.287605	0.804646	1.68343	6.71506	3.22199	1.39107	5.85187	5.76256	11.7814	16.4303	6.54182	14.3777	18.7167	0.0668569	0.264603	0.0677599	0	11.9522	1.14729	57.9789	44.4827	252.599	59.9149	40.2704	0	0	0.0304308	0	0	0	0	0	0	0	0	0	0	0	0	0	0	0	0	0.0628201	0
LRRC17	5.49915	252.6	75.7137	325.126	310.613	47.7758	38.8312	90.4027	48.8902	35.7885	102.965	137.908	113.046	118.172	131.724	119.397	113.236	106.369	123.636	69.2506	69.2325	140.919	74.2873	40.4691	67.6926	16.9724	50.0718	68.3454	2.67166	4.84459	1.88671	1.05797	0.817837	1.23333	1.60458	2.47907	2.0556	1.44993	0.990635	2.41843	1.1646	0.575518	0.74608	3.83026	2.27672	2.62955	0.206028	2.04165	0.750264
POU4F1	5.48909	0	0.0448541	0.0702748	0	74.8321	138.603	39.2881	70.4635	138.981	32.3246	133.063	116.973	92.3676	138.376	113.563	87.0326	0.735426	0.595357	0.677599	0.566963	0	0.286824	9.01539	14.3548	3.97225	16.6478	23.5864	0.0325812	0.0605574	0.0304308	0	0.454354	0	0.151376	0.0298683	0.0613613	0.263623	0	0.651116	0.377708	0.0319732	0	0	0	0.123743	0.0882978	0	0
COL7A1	5.4634	6.07057	12.4246	11.1034	13.1979	23.4353	25.2515	15.6351	24.6552	24.5335	18.3916	31.5631	39.4117	40.4437	32.7091	35.8401	40.7757	18.9874	12.5686	19.6504	16.4419	2.34029	6.66865	145.048	89.2767	72.3673	121.585	80.8796	0.0325812	0.151394	1.5824	0	0.333193	1.71463	0.787153	0.86618	1.07382	0.395435	0.154787	0.5581	0.377708	1.05512	0.497387	3.61577	0.650493	0	1.70709	0.785251	1.05506
ASTN1	5.46294	0	0.269124	0.421649	0.958683	7.24181	15.4876	8.01798	11.9073	13.9107	9.89244	3.79805	4.62842	9.05771	3.21547	6.87629	9.75942	1.13657	1.38917	0.474319	0.188988	2.92536	0.35853	36.903	59.5293	10.5445	46.2629	66.3975	0	0.787247	0.0304308	0	0	0	0.908253	0.149341	0	0	0	0	0	0	0	0	0.195148	0	0	0	0.0703372
QSOX2	5.46073	11.9263	9.9576	21.7501	20.4519	56.8281	55.4411	62.2396	59.8169	52.2285	59.076	52.3869	52.3152	51.0813	50.6714	49.801	48.5297	43.457	44.5856	32.1182	30.805	30.3402	29.6862	50.406	55.4477	51.531	54.8222	64.8731	0.358394	0.545017	0.699909	0.29388	0.212032	0.0601623	0.0908253	0.477892	0.889739	0.724965	0	0.496088	0.44066	0.79933	0.341953	0	0.878165	0.711524	0.559219	0.56538	0.0468915
EME1	5.45251	0.590941	0.583103	3.54888	3.29148	23.1336	18.4055	18.3411	22.5539	16.3135	18.2522	13.4896	15.4281	16.009	14.6359	16.2531	12.5669	2.74113	4.0352	3.0492	2.89781	4.0955	3.15506	7.93354	10.1349	12.5668	8.3025	12.7036	0.488719	0	0	0.14694	0.0302903	0.0902435	0.302751	0.298683	0.429529	0.296576	0	0.5581	0.314757	0.287759	0	0.367705	0.260197	0.0928075	0	0	0
CFAP20DC	5.44947	0.644662	0.852227	1.82715	1.08651	9.55517	8.52939	6.61483	8.12501	8.4729	4.59789	6.81029	6.17123	4.95014	6.87446	6.77211	6.28346	2.67427	1.65377	0.813119	0.944938	2.7582	0.717059	17.3897	13.2825	13.7946	16.2626	10.8828	0	0	0	0	0	0	0	0.328551	0	0.0329529	0	0	0.22033	0.0959196	0	0	0.0650493	0.216551	0	0	0
MAP3K9	5.44888	20.7366	6.54869	9.206	8.94771	18.708	24.5781	19.2432	22.2737	20.9926	17.2769	22.1335	23.7031	32.6499	21.2887	26.7759	35.2943	11.4325	9.59186	5.48855	3.21279	5.34923	7.02718	30.2917	28.1908	45.6809	27.8177	25.9153	0.26065	0.121115	0	0.205716	0.424064	0.180487	0.363301	0.507761	0.276126	0.230671	0	0.124022	0.0944271	0.287759	0.18652	0	0.42282	0.247487	0	0.0628201	1.1254
GPR63	5.44149	0.214887	1.21106	1.33522	1.18238	17.6016	19.8645	16.8378	18.3513	23.0159	18.1129	24.3599	23.1421	27.2785	25.7238	25.5256	24.0643	0.534855	0.926111	0.3388	0.377975	3.59401	1.93606	24.2414	20.1314	18.489	11.3838	15.7101	0.0977437	0.0302787	0	0	0	0	0	0.0597365	0.46021	0.0329529	0	0.155028	0.125903	0	0	0	0	0.0309358	0	0	0
GPRIN1	5.43548	3.16959	3.22949	6.14905	6.45513	16.9981	13.4675	34.1766	19.0518	12.0138	30.2346	8.25093	13.8853	12.8493	11.864	11.4605	10.5616	5.14798	4.49825	2.77816	3.21279	5.9343	4.58918	12.4212	17.3642	6.35561	19.0872	24.2639	0.586462	0.575296	0	0	0	0	0.666053	0.209078	0.337487	1.02154	0	0.403072	0	0.319732	0	0	0.0650493	1.05182	0	0	0
ERF	5.43329	13.2693	14.3084	22.1014	24.9258	65.981	57.0123	82.485	61.3579	49.5728	76.6316	55.3991	53.2969	50.4493	51.4476	44.9043	44.7864	21.8622	21.8297	27.9171	26.2693	81.91	56.6477	71.8426	77.8274	69.7672	75.5356	85.8763	1.46616	2.45258	1.06508	0.0881641	0.726966	0.451217	1.60458	0.537629	3.43624	1.94422	0.123829	2.44944	0.786893	0.191839	0.18652	0.122568	0.585443	1.54679	0.971275	1.2564	0.0468915
TRIP13	5.43282	1.2356	1.97358	9.66279	10.0342	51.6985	33.7809	60.636	53.3729	32.5005	56.986	48.3269	50.3516	52.8717	48.0103	46.3629	52.2731	7.35426	9.1288	9.35087	9.38639	17.8029	13.409	10.4979	19.0245	25.3141	20.9702	26.974	0.651625	1.78644	0.456463	0.29388	0.484644	0.391055	1.63486	0.985653	0.490891	0.79087	0.0619147	0.496088	0	0	0.4663	0	0.227672	0.185615	0	1.19358	0.0234457
PCDHA6	5.43008	0.376053	3.9023	1.9677	1.94932	10.0581	8.86608	5.01124	10.5065	8.09351	6.13053	8.64383	7.29327	9.16303	9.97906	8.23072	7.2193	0	0	0.0677599	0.0629959	0.417908	0.215118	7.17224	8.85503	6.9695	9.07283	9.23128	0	0	0	0	0	0	0	0	0	0.0988588	0	0	0	0	0	0	0	0.0928075	0	0	0
ZNF804A	5.42083	0.698384	6.77297	1.26495	1.50194	5.83368	9.98837	4.71056	6.1638	8.09351	5.29455	6.15546	8.55556	14.7451	5.6548	7.39723	14.706	0	0	0.474319	0.251984	16.0477	2.58141	0.961641	3.25146	1.30001	6.41946	6.69056	0	0	0.121723	0	0	0	0	0	0	0	0	0	0.0314757	0	0	0	0.0325246	0	0	0	0
NEFH	5.41766	7.57478	5.20307	9.03031	8.11685	5.12962	4.71361	7.51686	7.70475	6.70244	8.63847	5.23869	5.89072	6.95127	7.2071	6.14699	6.14977	21.6616	22.7559	13.552	11.2133	7.7731	3.08335	9.77669	9.27011	10.8695	11.1271	11.0098	0.0977437	0.0302787	0.334739	0	0.0302903	0	0.0908253	0.388288	0.306807	0.0329529	1.73361	0	0.22033	0.415652	0.0310867	1.89981	0.0975739	0.216551	0.647517	0.659611	0.0234457
PAQR7	5.41068	5.1573	5.38249	16.5849	17.2243	13.1761	18.0688	16.8378	12.888	18.9692	15.7443	11.918	14.1658	10.7429	9.09203	11.3563	13.3691	18.9205	17.5961	15.9913	16.9459	15.1283	6.74036	18.2712	19.3012	41.4198	21.5266	16.6841	0.553881	0.545017	0.152154	0.0587761	0.272612	0.0902435	0	0.119473	0.153403	0.131812	0.340531	0.0620111	0.0944271	0.0639464	0	0	0.130099	0.37123	0.0294326	0.0942301	0.140674
GJD2-DT	5.4062	5.1573	9.01567	11.1034	10.4496	6.33659	7.85602	6.91551	6.58406	6.70244	5.29455	12.9658	12.0619	10.0056	14.0816	12.6065	12.4332	14.1737	15.0824	13.0099	14.867	1.17014	12.6919	6.53115	6.71045	1.62501	0.684742	1.18567	0.195487	0.0605574	0.182585	0.029388	0.0605805	0.0601623	0.363301	0.0896048	0.153403	0.0329529	0.154787	0.0620111	0.0944271	0.0319732	0.0310867	0	0.0325246	0	0.11773	0.37692	0
ZWINT	5.39888	1.77282	3.3192	20.5554	19.0778	132.565	101.23	135.303	142.748	114.7	133.896	112.632	116.833	104.796	119.638	112.521	107.487	9.42682	14.2886	15.517	14.804	23.57	17.1377	12.6616	32.3416	40.8059	44.551	63.645	1.33583	2.45258	0.517324	0.764089	0.999579	0.240649	0.666053	0.68697	0.736336	1.08745	0.681062	1.08519	0.786893	0.575518	0	0.122568	0.552919	1.29931	0.206028	0.879481	0
TUBB2B	5.38948	6.8764	73.2018	35.5591	38.1556	116.975	84.9572	65.3465	108.147	84.0967	61.4446	120.752	103.508	88.26	116.755	100.227	85.4283	64.3163	53.3837	43.9762	43.4042	35.8565	25.8858	208.436	317.847	84.3924	192.327	291.336	2.6065	1.96812	0.852064	0.0587761	0.636096	0.451217	1.211	0.776575	1.7488	2.30671	0.154787	0.868155	0.629514	0.447625	0.124347	0	0.292722	1.73241	0.206028	1.28781	0.117229
COL8A2	5.3886	19.2324	3.72289	16.4794	16.9687	0.704065	0.785602	0.902023	1.26078	1.89692	0.835981	4.84579	2.66485	2.73838	3.88074	2.2921	2.67381	12.5022	11.2456	7.45359	6.1106	272.226	50.5527	101.012	98.9273	102.448	32.5253	72.1988	0.228069	0.605574	0.852064	0.029388	0	0	0.211926	1.2246	0.337487	0.5602	0	0.651116	0	0	0.55956	0	1.33351	1.70147	0	0.691021	0.304795
ENSG00000284946	5.37762	0.376053	0.493395	1.65146	2.17302	17.8028	12.4574	7.61708	18.3513	10.7492	7.66316	12.9658	10.9399	9.479	12.5293	9.58514	10.8289	1.33714	1.52147	1.21968	1.07093	0.835817	1.29071	9.01539	9.82355	7.54728	5.69192	9.9935	0	0	0	0	0.0908708	0.0300812	0	0	0.153403	0.0659059	0.216702	0.124022	0	0	0	0	0.0650493	0.185615	0	0	0.187566
SPON1	5.37691	1.02072	4.35085	5.55171	5.65623	26.2516	7.63156	10.2229	25.3556	8.4729	10.5891	4.84579	7.43352	11.6908	4.32426	5.00094	10.4279	0.467998	0.85996	0.609839	0.314979	44.9669	4.15894	8.81504	13.7322	78.9395	6.54785	9.0619	0.456137	1.30198	0.0304308	0	0	0	0	0	0.0306807	0.263623	0.681062	0	0	0.351705	0.0621733	0	0	0	0	0	0.0234457
MAPK8IP1	5.37542	12.0874	18.9733	15.7064	19.2056	19.8144	23.4558	16.6373	19.8923	22.8895	17.2769	27.896	24.4044	21.8017	24.7259	20.9414	21.6579	29.6176	28.8417	24.8679	23.9384	20.5611	48.1864	27.0862	34.59	18.9224	45.9205	44.8014	1.59648	1.39282	0	0	2.42322	0.240649	0.877978	0.298683	0.276126	0.988588	0	0.682122	0.535087	0.415652	0.497387	0	0.390296	0.0618717	0	0.56538	0
MAP3K12	5.37423	3.4382	16.1026	26.1774	25.0855	63.6676	84.0594	40.6913	67.9419	82.5791	34.8325	22.6573	28.3315	33.9137	21.2887	24.9005	29.4119	19.2548	19.0514	17.6853	17.1349	26.9969	21.3684	93.6799	83.8115	66.0116	92.1406	81.5995	0.749369	1.24143	0.426032	0.0587761	0.302903	0.0601623	1.18073	0.776575	1.22723	0.527247	0	1.42625	0.566563	0.0959196	0	0.5822	0.748067	1.08275	0	0.15705	0.633035
KIF7	5.34715	2.73982	6.54869	7.58968	7.92511	31.6829	33.332	27.4616	22.694	30.983	26.0547	24.6218	17.9527	21.907	26.0564	21.5666	19.6525	9.56053	8.8642	5.75959	6.61457	26.6626	17.5679	17.7904	23.4174	26.5058	30.1287	34.0033	1.30325	0	0.608617	0	0	0	0.423852	0.0298683	0.490891	1.91127	0	0.744133	0.251806	0.671437	0	0	0.325246	0.804332	0	0	0.140674
ANKRD18B	5.34327	1.88027	3.36406	4.0408	3.45126	13.2767	13.5797	8.31866	15.1293	13.5313	8.35981	6.15546	5.61021	7.05659	7.98324	7.81397	6.28346	7.82225	5.35821	3.7268	4.28372	2.67461	8.31789	1.60274	2.73261	2.8528	1.1983	2.58307	0.195487	0.151394	0.334739	0.029388	0	0.0300812	0.393577	0	0	0	0.185744	0.589105	0.188854	0	0.0621733	0.0306421	0	0	0.765247	0	0
KMT2B	5.33935	11.8188	10.9444	10.6115	12.399	106.414	111.219	101.327	109.267	99.5249	98.0884	91.1532	93.2697	91.1037	92.5835	86.8914	82.2198	46.4655	49.5469	47.2964	41.3253	79.0683	108.85	83.0217	106.952	105.987	101.641	128.942	1.07518	1.63505	1.76499	0	0.605805	0.902435	0.756878	0.507761	0.429529	1.31812	0.123829	0.5581	0.125903	0.927223	0.4663	0.643484	0.748067	1.29931	0.706382	0.722431	0.468915
CASS4	5.33724	9.29388	14.7121	41.3216	42.1501	7.34239	12.2329	8.01798	7.2845	15.1753	6.96651	21.4786	14.306	11.0588	20.2907	17.0865	9.22466	28.949	31.0247	69.4539	76.54	3.42685	26.0292	4.24725	15.773	5.34449	1.41228	4.06515	0.651625	0.0605574	0.213016	0	0.0302903	0.210568	0.242201	0.119473	0.092042	0.724965	0	0.155028	0.283281	0.223812	0.155433	0	0.390296	0.494973	0.11773	0.3141	0
BLM	5.33722	1.2356	1.48018	6.18418	6.80665	69.099	50.3908	70.2576	77.0475	48.4346	70.6404	50.0295	45.8634	46.8684	57.7676	46.3629	58.0218	2.4737	4.36595	3.65904	3.59077	6.43579	6.88377	3.88663	11.6568	17.9835	15.4495	20.7069	0.78195	0.0302787	0	0	0	0.240649	0.0302751	0.119473	0.214765	0.164765	0	0.27905	0.0314757	0	0.248693	0	0.130099	0.649653	0.735815	0.15705	0.0234457
RAD54L	5.32449	0.752106	0.807373	1.89742	2.01323	35.1027	25.9249	34.4773	34.3212	27.9479	33.1606	23.0502	25.6667	25.3827	23.9497	26.1508	22.8611	3.00856	3.17524	3.52352	3.46477	5.85072	7.17059	6.49108	14.2165	18.9585	13.6093	18.0391	0.423556	0.211951	0.0304308	0.029388	0.0605805	0.0300812	0.363301	0.0597365	0.214765	0.230671	0	0.372066	0.283281	0.0319732	0.217607	0	0.0325246	0.340294	0	0	0
RAB36	5.32237	2.25632	3.09493	5.05979	4.31407	15.0871	15.8243	13.7308	14.1487	14.6695	14.351	9.03674	13.745	12.428	7.65061	12.3982	15.6418	2.07256	2.97678	1.82952	1.38591	11.5343	5.16283	14.7051	17.9176	42.467	85.2504	35.2737	0.293231	1.57449	0.426032	0	0.0302903	0	0.454127	0.746707	0.122723	1.58174	0	1.33324	0.598038	0	0	0	0.683017	0.309358	0	1.00512	0.093783
EXPH5	5.32217	4.08286	22.5167	9.62765	10.0662	3.92265	4.71361	6.01349	5.32329	3.66737	5.15522	9.29867	12.623	13.2706	10.0899	13.0233	14.3049	2.27313	1.71992	4.81095	5.54364	2.7582	8.4613	6.61128	8.88962	18.0196	5.00718	4.36157	0.423556	0.393623	0.0912925	0.0587761	0.0908708	0.0601623	1.05963	0.17921	0.337487	0.0988588	0.0928721	0.124022	0.0944271	0	0	0	0.0650493	0	0.147163	1.13076	0.0468915
GRK3	5.31596	74.6734	64.4104	81.0971	79.4429	277.301	294.825	154.346	280.033	291.872	155.492	248.314	206.035	171.991	246.039	203.684	175.536	92.7973	90.8911	89.8496	89.4542	10.2805	55.8589	60.9039	57.8344	44.3087	37.0617	47.6385	2.70424	4.66292	2.61705	0.117552	0.878418	0.541461	0.787153	0.896048	1.71812	2.70214	0.185744	1.51927	0.66099	1.53471	0.435213	0.520916	1.65876	1.6396	0.264893	1.35063	0.492361
HOXB5	5.31592	1.34305	1.30077	1.93256	1.98128	25.1452	19.6401	39.3883	25.6358	19.8544	33.9966	28.6818	25.2459	27.2785	25.7238	20.7331	29.2783	4.81369	6.15202	3.25248	2.83482	2.42387	0.645353	57.6183	123.313	14.1557	76.7767	107.642	0.912275	0.666132	0.243447	0.0587761	0.0605805	0.330893	0.211926	0.298683	0.552252	0.296576	0.309574	0.217039	0.157379	0.0639464	0	0	0.748067	0.123743	0	0.628201	0
FANCI	5.31149	2.41748	5.06851	21.9257	19.7808	197.943	144.887	185.616	198.783	144.166	199.103	132.539	129.035	136.919	136.048	139.505	144.386	16.9148	19.9775	18.634	17.3239	28.9193	29.0409	31.4136	52.7497	63.7366	48.7023	74.7819	1.20551	4.57209	0.639048	0.029388	0.272612	0.932516	1.15045	1.07526	2.02492	1.1204	0.0309574	0.713127	0.377708	0.735384	0.124347	0	0.683017	0.649653	0.0588652	0.848071	1.50053
MIR600HG	5.30918	1.50421	2.96037	1.58118	1.62976	11.8685	10.5495	5.61259	9.24571	13.4049	6.82718	12.3109	13.4645	12.6387	12.6401	11.0437	10.6953	1.47085	1.58762	2.3716	1.82688	6.35221	2.72482	23.6804	29.4707	34.7392	48.2743	35.9088	0	0	0.0304308	0	0	0	0.0908253	0.209078	0	0.395435	0	0.0310055	0.283281	0.0319732	0	0	0.585443	0.0309358	0	0	0.0234457
KIF3C	5.30428	17.5133	18.5696	22.9096	23.6156	56.627	53.1965	59.734	58.9764	54.6312	55.1747	49.8985	52.0347	58.9804	48.0103	53.5517	57.7544	34.0301	37.9044	38.6231	40.3804	51.9042	46.6088	72.9645	101.625	56.8032	92.3118	118.059	0.553881	3.72428	1.76499	0.14694	0.151451	0.992678	1.24128	1.04539	3.03739	2.10899	0.0309574	2.66648	0.377708	0.639464	0.497387	0	1.07331	0.649653	0.765247	0.0628201	1.6412
BDNF	5.3027	10.5295	20.4086	58.047	59.694	3.31916	3.59132	13.7308	2.38147	3.66737	11.4251	23.4431	23.1421	16.2196	23.9497	22.2959	19.9199	12.1011	9.45956	10.7061	11.3393	12.6208	8.96324	5.12875	4.35834	5.52505	3.29532	3.00652	0.195487	0.24223	0	0.14694	1.78713	0.0902435	1.66513	0.298683	0.214765	0.0988588	0	0.5581	0.22033	0.0319732	0	0	0.0975739	0	0	0	1.03161
CDC6	5.29572	3.27703	3.67803	18.0606	19.2376	61.4548	52.1864	108.343	59.3967	48.5611	114.669	65.3526	54.1385	53.609	61.7593	60.2197	53.4763	10.0954	12.2379	10.3673	8.44145	26.6626	14.9148	7.53286	18.6786	29.9725	20.2855	31.6743	0.912275	1.27171	0.517324	0.617149	0.514934	0.51138	0.968804	1.01552	0.828378	0.988588	0	0.713127	0.598038	1.02314	0.777167	0	1.20341	1.33024	0.0294326	1.00512	0
ENSG00000291006	5.29517	10.0997	6.10015	14.055	12.6866	22.0272	23.4558	14.0315	23.6746	25.5452	15.0477	20.5618	16.2696	21.5911	24.8368	19.587	22.1927	8.2234	9.45956	5.28527	4.85068	9.19399	7.314	11.8602	21.3766	6.75283	26.3198	30.3193	0.0977437	1.36254	0	0	0.817837	0	0.605502	0.925916	1.53403	0.0988588	0.433403	0.0310055	0	0.191839	0	0	0.357771	0.711524	0	0.691021	0.984721
THBS2	5.29456	59.7387	37.7223	349.196	361.807	32.2864	31.4241	104.534	26.3363	29.8448	97.3918	25.4076	17.9527	16.8516	24.7259	18.0242	17.3798	120.61	106.106	82.6671	80.3828	523.138	128.282	79.4155	59.3564	7.07784	18.5736	18.886	1.17292	9.29557	2.79964	0.176328	1.30248	1.113	1.90733	4.86853	2.27037	3.03167	0	4.68184	0.377708	1.50274	0	0	8.48893	2.13457	0	2.32434	0
FAM169A	5.27973	1.7191	5.65161	2.45962	1.8215	13.2767	15.2631	13.6306	12.1875	14.2901	19.2276	12.1799	13.0437	15.7983	13.3054	15.7321	15.5081	1.67142	1.71992	0.542079	0.881943	4.68057	2.07947	8.33422	8.6129	26.6502	14.2084	12.7883	0.325812	0.0605574	0.334739	0.176328	0	0	0	0	0	0.0659059	0.0928721	0.403072	0.157379	0.0959196	0.310867	0	0.0325246	0	0	0.3141	0
LIMK1	5.27971	58.9866	22.741	67.3233	76.439	72.0158	67.674	87.9973	76.9075	69.4272	86.2454	69.4126	76.1585	72.567	65.0856	64.3871	61.8988	56.8283	59.1388	56.3085	55.1844	104.226	82.7486	111.23	110.965	84.4285	94.794	122.082	2.11778	3.05815	0.578186	0.14694	1.96887	1.71463	3.02751	1.64275	1.25791	1.77946	0	1.7053	1.57379	1.37485	0.74608	1.62403	1.20341	0.494973	0.0882978	0.43974	0.140674
EPS8L2	5.26408	16.9761	6.36928	10.9629	11.3764	4.82788	9.315	4.20944	4.20259	8.97874	5.15522	13.8825	13.3242	15.377	11.5314	12.1898	14.8397	22.7313	19.4483	10.5705	10.8353	12.7044	4.94771	28.9694	19.2666	84.609	27.1757	17.4463	1.43357	0.454181	0.334739	0.235104	0.848127	0.120325	1.211	0.238946	0.92042	0.395435	0	1.05419	0.44066	0	0.155433	0	0.748067	0.340294	0	0.848071	0
P3H2	5.26035	17.191	20.9469	17.4633	19.1098	53.4084	74.52	50.6135	48.4699	68.1626	47.0936	120.621	114.869	101.531	121.855	124.086	101.471	57.3632	56.162	67.2856	67.7836	41.1222	64.607	68.0361	60.0136	56.2616	32.568	35.1466	2.93231	1.69561	0.578186	0.29388	1.96887	1.23333	2.11926	0.238946	2.51581	2.37261	0	2.60446	0.629514	0.671437	1.05695	0.0306421	0.91069	0.309358	0.176596	0.910891	0.679927
SKIDA1	5.25851	0.483497	2.7361	1.93256	1.27824	18.4063	18.0688	14.9335	18.7716	22.3836	12.4004	21.0857	20.4772	25.488	17.9623	22.7126	24.7328	3.20913	1.65377	1.28744	1.38591	7.35519	4.44577	20.9558	35.1088	29.5391	36.0774	33.5375	0.26065	0.181672	0.121723	0	0.0302903	0.330893	0.423852	0.268814	0.0306807	0.131812	0	0	0.0944271	0.159866	0.0310867	0.214495	0.195148	0.278423	0.0294326	0.03141	0.0703372
DNAH14	5.25688	14.5049	30.3662	29.7614	26.2999	17.8028	21.099	13.9312	19.3319	20.8661	11.8431	12.7038	15.9891	19.1686	17.8514	16.3572	19.1178	8.89196	8.66575	5.75959	7.05554	2.92536	4.8043	20.7955	19.8201	14.4446	16.8618	18.4626	0.749369	0.817525	1.03465	0.235104	0.484644	0.0300812	0.454127	0.149341	0.429529	1.1204	0.123829	0.682122	0.22033	0	0.0310867	0.0306421	0.130099	0.773396	0.206028	0.21987	0.257903
ROR2	5.25525	0.214887	10.3164	9.34655	10.2899	23.6365	18.0688	22.751	23.8147	15.5547	20.8995	6.02449	8.1348	5.6874	6.6527	7.29304	5.34763	1.60456	1.91837	3.18472	2.45684	76.728	9.82371	55.1742	55.4823	55.756	43.4383	59.3682	1.07518	0.817525	0.486894	0.0587761	0.636096	0.300812	0	0.0298683	0	0.494294	0	0.744133	1.57379	0.543544	0.09326	0	1.43108	0.587781	0	0.21987	0
SLIT1	5.25353	0.161166	0.358833	0.281099	0.511298	7.74472	6.73373	4.30966	7.98493	7.33475	2.92593	13.4896	10.6594	16.5356	16.1882	11.9814	13.7701	0.467998	0.793809	0.406559	0.629959	0.50149	0.788765	281.12	330.922	47.9921	377.379	376.831	0.358394	0.968919	0.486894	0	0.0605805	0	0.272476	0.0597365	0	0.626106	0	0	0	0.159866	0	0.398347	0.0650493	0.433102	0.735815	0.03141	0.0234457
CHRNG	5.2466	104.811	45.4372	43.6758	47.7105	22.1278	33.332	7.41663	19.472	36.4208	8.63847	31.6941	31.6977	21.0644	28.1631	23.7545	20.1873	137.591	119.667	84.8354	78.3669	8.02384	56.8628	27.567	41.2312	11.9529	6.67624	15.7101	5.11526	12.5051	1.1868	1.58695	0.999579	7.46013	3.48164	2.77775	6.93383	0.0988588	0	2.13938	0.0314757	0.0319732	0.404127	0	2.1141	0	3.03156	2.04165	0.257903
MGAT3	5.24615	2.73982	4.17143	9.17086	8.8838	12.2708	13.8041	15.4346	9.94614	16.0606	15.7443	10.7393	19.215	21.5911	11.7531	16.8782	20.4547	1.47085	1.65377	2.7104	0.881943	30.9252	5.09112	68.6772	69.9409	53.9143	52.8963	67.9219	0.228069	0.575296	0.456463	0	0.0605805	0.150406	0.0302751	0.268814	0.705655	0.428388	0.247659	0.434077	0.0944271	0.159866	0	0	0	0.556845	0	0	0.375132
GPR162	5.23958	0.590941	3.58833	7.16803	8.43641	20.8202	27.7205	11.4256	20.8729	23.1424	11.1464	11.918	13.745	13.3759	10.0899	13.44	12.8343	10.3628	11.0472	9.28311	7.87449	6.77012	11.5447	19.7537	31.0964	41.7087	64.2802	36.5017	0.619044	0.968919	0.304308	0	0	0.240649	0.726603	0.209078	0.184084	1.02154	0	1.42625	0.251806	0.0319732	0	0	0.0650493	1.2065	0	0.722431	0
RHPN1	5.22891	1.66538	2.69124	0.562199	0.57521	9.55517	8.86608	7.71731	8.12501	9.1052	6.96651	5.63159	6.31148	6.00337	6.54182	5.3135	6.14977	5.28169	4.4321	3.11696	3.14979	3.09252	2.22288	38.9064	33.4139	39.4337	75.7496	47.5538	0.0325812	0.908361	0.182585	0	0.181742	0.330893	0	0.597365	0.644294	0.5602	0	0.341061	0	0.383678	0	0.183853	0.0650493	0.278423	0.647517	0.0628201	0
HOXB3	5.22798	9.24016	10.0025	25.6854	27.4823	187.885	190.34	225.205	183.653	183.748	219.863	180.473	202.108	220.545	167.537	188.16	206.151	26.4085	22.359	11.9257	10.5833	10.4477	5.09112	112.913	212.728	73.1256	184.88	238.235	2.02004	0.726689	0.669479	0.352656	0.726966	0.571542	0.726603	0.537629	0.797697	1.15335	0.0928721	0.930166	0.472136	0	0.248693	0.612842	0.683017	0.433102	0.235461	0.40833	2.34457
TYMS	5.22446	0.322331	0.941936	1.65146	1.91737	52.2014	39.8412	52.2171	46.3686	38.1913	46.8149	43.0882	36.0456	37.6	39.4727	35.8401	37.166	11.4994	13.5609	13.0777	10.0163	20.8954	14.3412	10.2575	19.993	17.7307	20.7562	28.0326	0.195487	0.756968	0.395601	0.117552	0.0908708	0.120325	0.514677	0.149341	0.797697	0.395435	0.0928721	0.155028	0.0944271	0.0959196	0.0621733	0	0.0975739	0.247487	0	0.0942301	0.117229
GLI2	5.22439	5.37219	9.46421	6.04363	6.23144	29.0678	18.5178	25.3569	28.0173	23.6482	24.6614	46.3624	42.4973	42.5502	44.4622	40.9452	39.7061	6.61883	8.26884	7.52135	5.85862	65.6116	37.4305	29.2099	45.4858	35.4614	37.7892	66.7362	1.27067	0.666132	0.578186	0.176328	1.06016	0	0.484402	0.0597365	0.214765	1.74651	0.0928721	1.86033	0.44066	0.831303	0.0310867	0	0.260197	0.185615	0.176596	0.53397	0.187566
SLX4	5.2225	7.14501	7.40092	8.50325	9.10749	46.4683	39.3923	36.8827	43.5669	37.1796	33.9966	32.6108	30.1549	28.2264	33.0418	29.4847	30.8825	14.7085	15.347	12.6711	14.93	21.1462	20.3645	15.2661	23.0715	20.1502	26.2342	30.7004	1.0426	0.93864	0.608617	0.0587761	0.0302903	0.0300812	0.242201	0.537629	1.16587	0.626106	0	0.713127	0.786893	0.89525	0.0310867	0.551558	0.683017	0.464038	0.618084	0.879481	0.351686
ABTB3	5.21649	2.73982	9.50906	14.6523	18.2469	11.4662	10.1006	46.2036	13.028	8.85228	51.8308	9.1677	7.85429	7.05659	8.205	7.70978	8.02144	7.35426	7.80579	4.33663	3.65376	9.86264	9.46518	32.0547	22.7602	28.7808	59.5298	44.0391	1.36841	1.45338	0.0912925	0	0.787547	1.14308	0.696328	0.209078	0.0306807	0.955635	0.433403	0.0930166	0.283281	0	0	0	0.292722	0.309358	0	0.25128	0
LINC00641	5.21443	19.4473	24.1315	24.5259	24.2227	44.1549	38.3823	57.0279	44.1272	40.4676	63.8132	70.8532	70.1276	66.9849	69.7425	72.8262	69.2518	25.6062	24.5419	22.6318	18.1428	20.6447	28.6107	48.8434	60.8783	47.2337	74.4229	73.5962	0.325812	0.0302787	0.73034	0.176328	0.121161	0.721948	0.514677	0	0.122723	0.922682	0.185744	0.527094	0.314757	0.479598	0.310867	1.04183	0.813116	0.278423	0.147163	0.0628201	0.0234457
SLC44A3-AS1	5.20525	8.48806	5.87588	6.64097	7.19012	2.51452	3.14241	0.902023	1.82112	2.2763	1.67196	6.54836	4.76867	5.79272	5.87655	6.35536	5.88239	17.5834	19.4483	11.2481	10.7723	4.26267	10.4691	10.4578	11.9335	9.28063	8.85885	11.9414	0.228069	0.484459	0	0	0.242322	0.391055	0.151376	0	0.306807	0.0988588	0.123829	0.186033	0.346233	0.127893	0	0	0.0325246	0.278423	0	0.03141	0.117229
CENPO	5.20115	3.65309	5.65161	10.1547	9.29923	71.1106	47.2484	66.3488	66.2609	51.0903	68.8291	54.0894	56.3826	54.1356	56.6589	57.4066	56.5512	11.7	13.3625	10.9093	10.7093	23.9879	20.2211	13.4229	22.103	21.0529	27.2613	33.4528	0.5213	0.908361	0.882495	0.176328	0.393773	0.51138	0.333026	0.268814	0.828378	0.428388	0.278616	0.155028	0.0629514	0.319732	0	0	0.617968	0.433102	0.206028	0.47115	0.257903
TNFSF4	5.20011	18.3729	12.3797	19.7472	19.2056	5.02904	6.39705	4.10922	4.76294	7.08183	5.57321	6.67933	7.99454	8.00449	9.31378	8.96002	10.6953	19.8565	21.3667	18.5662	20.4737	5.26565	6.38183	4.08697	5.32686	4.65837	2.99575	2.79479	0.716787	0.181672	0.213016	0.176328	0.0908708	0	0	0.0298683	0.245445	0.362482	0	0.961171	0.0629514	0.415652	0	0	0.162623	0.928075	0	1.03653	0.117229
ADAMTS6	5.1959	20.1994	8.25315	50.8438	52.6637	9.05227	12.0085	4.20944	8.40519	10.7492	6.82718	9.82254	7.85429	9.26835	7.31797	8.23072	8.28882	7.68854	8.13654	5.21751	5.16566	14.4596	9.60859	18.5517	21.7225	21.378	17.5037	23.0782	0.553881	0.24223	0.0304308	0.0587761	0.151451	0.0601623	0.363301	0.0597365	0.122723	0.692012	0	0.0930166	0.0629514	0	0.155433	0	0.0975739	0.556845	0.0882978	0.34551	0
CIT	5.19227	2.68609	4.03687	13.7036	13.9648	193.517	122.442	109.445	190.518	112.803	107.563	101.369	101.404	101.847	105.778	107.416	100.402	15.7114	19.2499	11.6547	10.1423	34.5192	28.539	29.7708	57.6269	47.2698	38.474	66.6092	0.390975	2.08923	0.0304308	0.176328	0.333193	0.541461	1.02935	2.29986	2.6999	0.428388	0.402446	0.713127	0.0944271	0.0959196	1.15021	0	2.2442	0.0618717	0.0882978	1.16217	0.211012
SAMD5	5.18976	13.1081	23.8624	34.0482	36.1743	21.9266	24.1292	6.31416	24.9354	22.2572	5.57321	27.3721	21.7395	18.642	27.387	17.5033	14.4386	16.5136	21.6974	15.8558	14.2371	34.3521	27.7502	31.4537	22.9332	9.78619	36.1629	29.8958	0.456137	1.02948	0.608617	0.117552	0.181742	0	0.968804	0.0298683	0.705655	0.955635	0.650105	0.713127	0.0314757	0.70341	0	0	0.195148	0.309358	0.176596	1.13076	0.117229
HNF1B	5.18973	0.214887	5.11336	0.0702748	0.0319561	1.00581	4.93807	8.71955	1.54095	4.29968	8.49914	12.4419	30.5756	41.6023	12.4184	26.4633	41.5778	0.133714	0	0	0.0629959	5.09848	1.00388	10.9387	8.71667	3.32225	17.5465	11.3485	0	0	0	0	0	0	0	0	0.092042	0	0	0.124022	0.157379	0	0	0	0	0	0	0	0
CEROX1	5.18453	6.33918	8.88111	12.4035	15.2111	53.5089	61.277	17.0382	55.054	65.001	18.6702	28.2889	17.1111	13.7972	25.9455	21.0456	14.1712	37.9078	35.3907	43.0953	43.0892	17.2178	55.0701	49.7249	98.789	30.4419	26.2342	42.6418	0.716787	0.999198	0.791202	0	0.302903	0.240649	0.847703	0.567497	0.981781	0.922682	0.123829	1.42625	0.22033	0.255786	0	0.643484	0.325246	0.556845	0	0.596791	1.05506
HELLS	5.18219	2.36376	11.3929	19.9932	21.1549	112.047	100.445	107.14	106.746	101.422	106.588	84.2119	92.0074	82.7833	83.7132	89.6002	90.3749	3.81084	4.76285	4.13335	4.97668	12.7044	8.96324	20.7554	28.7097	71.2117	37.7892	58.6906	0.78195	1.05976	0.760771	0.29388	0	0.330893	0.181651	0.0896048	1.7488	1.15335	0.0619147	0.651116	0.503611	0.479598	0.0621733	0	0.227672	0.494973	0.176596	0.40833	1.54742
SEMA3E	5.17726	3.54564	46.9174	8.25729	7.5736	7.04065	7.07042	4.20944	7.98493	8.21998	3.76191	22.7883	19.4955	16.6409	25.7238	18.0242	12.8343	10.4965	13.0978	26.5619	28.2852	5.85072	6.45353	19.6335	22.2068	36.5086	16.3054	16.7264	0.228069	1.63505	0.547755	0	0.121161	0.120325	0.817428	0.388288	0.276126	0.5602	0.0309574	0.465083	0.0314757	0.255786	0	0	0.878165	0	0	0.47115	0.093783
CCDC71	5.17543	5.42591	6.90753	17.4633	18.7902	29.9731	27.3838	28.5641	31.7996	27.4421	29.12	24.2289	26.929	23.9081	21.3995	25.0047	28.075	22.2633	24.2773	21.4799	22.0486	23.3193	21.8703	8.93525	17.8138	20.8363	32.1401	29.9382	1.20551	0.908361	0.669479	0.29388	0.726966	0.721948	1.24128	0.567497	0.674975	1.1204	0.154787	0.713127	0.314757	0.479598	0.683907	0.0919263	0.683017	0.0928075	0	0.53397	0.0468915
HOXB-AS2	5.17214	0.322331	0.538249	0.94871	0.766947	7.34239	7.63156	7.91776	8.82545	9.73751	7.66316	7.33416	9.53735	11.9014	8.98115	9.68932	9.35835	0.334284	0.463055	0.406559	0.0629959	0	0.215118	6.05033	10.8958	3.25003	10.3567	14.6515	0	0	0	0	0	0	0	0	0	0.0329529	0	0	0	0.0319732	0	0	0	0	0	0	0
ZSWIM4	5.16782	2.52493	2.2427	3.33805	3.25952	11.0639	11.8963	8.71955	12.1875	12.3932	7.10584	12.3109	10.9399	7.47788	12.1966	8.02234	7.48668	8.2234	5.55666	8.53775	8.94542	6.93728	10.6125	11.6599	15.9114	14.1557	14.2084	19.8176	0.130325	0.69641	0	0.0587761	0.0908708	0.421136	0.242201	0.298683	0.582933	0.461341	0	0.496088	0.283281	0.0639464	0	0.490274	0.162623	0.433102	0	0.3141	0.0234457
KIF18A	5.167	1.50421	3.22949	17.4282	16.3615	99.9772	50.503	54.422	98.0605	55.2635	51.5522	54.6133	50.9126	47.2897	59.6526	54.6978	53.2089	3.94456	5.62281	3.52352	4.78769	8.191	6.74036	13.0222	17.9522	15.239	13.6093	20.6645	0.0977437	1.12031	0.334739	0.911029	0.666386	0.27073	0.302751	0.776575	0.398849	0.856776	0	1.08519	1.07017	0.671437	0.248693	0	0.42282	0	0	0	0
COL13A1	5.15765	10.8518	7.40092	20.3094	21.2828	10.2592	8.52939	6.41438	10.9267	9.73751	8.7778	6.81029	7.15301	6.21401	7.76149	6.66792	4.81286	12.8365	10.6503	18.4307	19.9067	4.34625	10.2539	49.0437	54.8251	44.3809	40.1858	58.9871	0.195487	0.575296	0	0.029388	0.757257	0.27073	0.968804	1.85183	0.306807	0.823823	0.0928721	0.155028	1.1646	0.415652	0.09326	0.367705	1.26846	0.0309358	0.294326	0.03141	0.914384
ENSG00000287281	5.15075	0.107444	1.12135	0.316237	0.319561	7.54355	8.86608	5.81304	8.54527	5.94367	5.85187	8.11996	9.25684	10.9535	6.87446	10.627	9.62573	2.60742	2.24913	1.89728	2.33085	0.50149	0	1.76301	3.38982	0.902785	13.4809	8.42672	0	0	0.121723	0	0	0	0.211926	0	0.122723	0	0	0.0310055	0	0	0	0	0.260197	0.278423	0	0	0
FIGNL2	5.14964	0.698384	0.358833	0.245962	0.287605	13.4778	14.0286	7.61708	9.94614	16.187	7.94182	7.33416	6.31148	7.47788	8.53764	7.91816	5.7487	0.601712	0.661508	1.42296	1.32291	2.17312	0.932177	7.01197	8.64749	15.5279	9.15843	11.8567	0.130325	0	0.0304308	0	0	0.0902435	0.0605502	0	0	0.0329529	0	0.248044	0.0944271	0	0.09326	0	0	0	0	0	0
SLC44A3	5.14925	9.02527	11.4826	16.6903	15.4028	5.33078	6.39705	3.80854	4.76294	10.2434	2.7866	12.8348	13.745	18.3261	13.3054	15.2112	17.1124	39.1113	46.7024	20.328	18.2688	6.51937	23.5195	16.6284	16.9837	7.18617	13.0957	14.101	0.847112	0.908361	0.243447	0	0.424064	0.631704	0.363301	0.657102	0.705655	1.02154	0	0.341061	0.377708	0.287759	0.09326	0	0.455345	0.556845	0	0.47115	0
MBD6	5.14683	4.99613	5.20307	2.98668	3.00387	63.567	64.4194	47.8072	61.7781	59.8161	45.7003	52.9107	60.8707	54.0303	47.7886	55.5313	47.4602	31.289	33.2738	34.2188	35.7187	49.8147	56.2174	46.4793	59.218	65.145	73.781	78.0848	0.553881	0.847804	0.578186	0.205716	0.212032	0.481299	0.423852	1.16486	0.552252	0.955635	0.402446	0.837149	0.251806	0.543544	0.310867	1.40954	1.20341	0.340294	0.11773	0.18846	0.117229
ENSG00000290947	5.1458	1.07444	1.12135	2.14338	2.46062	10.6616	8.97831	5.71281	7.56467	9.61105	5.57321	7.72706	9.81786	8.10981	7.53973	7.6056	7.35299	1.93885	1.45532	1.08416	0.503967	1.42089	1.29071	4.88834	4.80801	7.94451	6.54785	7.32574	0	0	0	0.0587761	0.0302903	0.180487	0.0605502	0.0298683	0	0.0659059	0.0309574	0	0	0.0319732	0.0621733	0	0.195148	0.0928075	0	0.03141	0.0468915
WDR72	5.1363	0.322331	0.134562	0.14055	0.0958683	7.14123	14.8142	4.10922	6.1638	14.0372	5.01589	12.8348	30.0146	52.4505	12.6401	32.8187	51.872	0	0	0	0.0629959	0.835817	0	5.84998	5.01555	21.6307	7.83174	5.75897	0	0.0302787	0	0	0	0	0	0	0	0	0	0	0	0.0959196	0	0	0	0	0	0	0
CDK5R1	5.13209	9.40133	5.87588	11.3142	11.4083	23.4353	23.6803	22.6508	24.9354	25.1658	22.1535	20.2999	22.4408	18.1154	19.6255	17.5033	16.845	29.0827	36.3829	21.2766	18.2688	9.44473	37.2871	31.6941	51.9887	17.7668	40.8705	55.3454	1.62906	0.514738	0	0.0587761	0.454354	0.300812	1.18073	0.119473	0.184084	0.823823	0	0	0.818368	0.0959196	0	1.34825	0.715542	0	0.0294326	1.09935	0.0468915
SORCS1	5.13004	4.08286	7.08694	21.9257	22.6569	118.786	157.008	69.7564	128.88	164.4	66.7391	44.7908	46.705	41.2863	47.2342	46.3629	41.1767	8.02282	7.40888	1.89728	2.14186	1.75522	0.573647	31.1732	25.7003	5.66949	24.0088	31.7167	0	1.27171	1.61283	1.35185	1.02987	0.240649	0.272476	0.328551	0.306807	0.593153	0.0619147	0.868155	0.975747	1.63063	0.0621733	0	0.617968	0.154679	0.470921	0.816661	1.3833
KLHL14	5.12543	0	1.43533	0.421649	0.447386	4.82788	6.84596	5.41214	5.60346	7.08183	6.54852	10.0845	18.3734	18.0101	11.0878	14.1693	18.4493	0.802282	0.85996	1.3552	1.19692	0.835817	0.286824	5.04862	8.02487	7.07784	3.68049	4.5733	0	0	0.0304308	0	0	0.300812	0	0	0.092042	0	0	0	0	0	0	0	0	0.0309358	0	0	0.0703372
ARMC9	5.12104	22.2946	24.58	31.2723	31.9561	53.5089	54.6555	49.9119	53.3729	53.1137	50.8555	50.0295	47.5465	48.6589	54.663	48.7592	50.4014	17.1154	17.0669	18.7695	18.8988	53.1579	22.3722	54.4529	41.508	68.6478	97.1478	65.4659	2.05262	1.57449	1.00422	0.0881641	1.33277	0.541461	0.756878	0.149341	1.31927	1.15335	0.0309574	0.713127	0.535087	0.415652	0.37304	0.183853	2.3743	0.74246	0.147163	1.16217	1.14884
RNF175	5.10531	0.161166	6.68326	1.58118	1.88541	9.35401	9.87614	2.60584	9.24571	12.0138	3.06526	5.63159	4.0674	6.10869	6.6527	5.83443	8.82358	0.735426	0.793809	0.813119	0.629959	5.34923	3.15506	6.9719	13.0058	4.98337	10.6563	14.9902	0.0325812	0.0908361	0	0.029388	0.302903	0.120325	0.0908253	0.0597365	0.0306807	0.131812	0	0.0310055	0.0629514	0.0639464	0	0	0	0.216551	0	0.18846	0
MED12L	5.10524	12.8395	12.5143	8.6438	8.59619	17.6016	18.4055	19.8445	16.8104	20.7396	20.6209	14.1445	11.7814	15.377	10.977	13.44	15.7755	3.94456	3.96905	3.45576	4.09473	4.76416	5.59306	38.8663	22.0684	30.5864	26.3626	23.671	0.293231	0.121115	0.152154	0.14694	0.0302903	0.210568	0.423852	0.0597365	0.153403	0.263623	0.0619147	0.682122	0.66099	0.191839	0.155433	0	0.227672	0.154679	0.11773	0.3141	0.211012
ABAT	5.09459	9.18644	5.69647	13.1765	12.1753	19.0098	25.2515	4.40989	21.4332	23.7747	4.45856	26.5863	30.5756	28.6476	25.7238	28.547	29.5456	8.02282	9.45956	5.01423	4.5357	23.9879	45.605	52.8903	108.059	59.3672	155.565	142.365	0.749369	0.878083	0.0608617	0	0.0302903	0.962597	1.211	0.477892	1.04314	0.692012	0	0.372066	0	0.127893	0	0	0.975739	0.804332	0	0.0628201	0.867493
VSTM2L	5.08817	21.0053	7.31121	9.62765	11.1527	2.21278	4.82584	1.90427	1.68104	4.04676	1.11464	2.22644	1.82332	2.31709	2.21757	2.81303	2.27274	8.49082	8.4673	10.5705	9.32339	35.6058	9.89542	25.6838	30.7505	14.914	34.3655	33.7069	0.130325	0.423902	0.243447	0	0.212032	0	0.635777	0.0298683	0.368168	0.461341	0.154787	0.0620111	0.0944271	0.127893	0	0	0.0325246	0.309358	0.176596	0.3141	0
SHISA9	5.07708	2.63237	1.21106	0.351374	0.0639122	17.7022	21.2113	44.9007	18.4914	23.0159	48.7655	13.3587	9.11658	12.3227	13.1945	9.79351	11.7648	0	0	0.27104	0.0629959	1.67163	1.50582	4.44759	3.77031	16.2501	11.1699	3.04886	0.130325	0	0	0	0	0	0	0	0	0.230671	0	0	0	0	0	0	0	0	0	0	0
B3GALT2	5.07625	24.2823	44.4055	92.9385	88.6462	18.6074	24.5781	10.4234	18.3513	22.5101	9.47445	77.1397	69.1458	57.2953	84.9328	69.7006	53.2089	38.9776	40.6166	67.1501	76.54	16.2148	46.7523	8.73491	17.4679	5.92227	13.652	12.5766	0.977437	0.908361	0.243447	0.675925	0	0.0601623	0.363301	0.149341	1.19655	0.494294	0.526275	0.217039	0.346233	0	0.248693	0.275779	0.292722	0.0928075	0.235461	0.37692	1.00817
ZNF730	5.0673	0.161166	1.39048	3.05695	2.42866	11.9691	8.75385	8.92	13.4483	10.2434	10.0318	8.90577	10.6594	9.26835	8.87027	8.12653	8.15513	0.401141	0.198452	0.474319	0.377975	0.835817	1.29071	3.08527	6.64127	7.25839	3.72329	5.67427	0	0.545017	0.152154	0	0.0605805	0	0.242201	0	0.214765	0.0329529	0	0	0.0629514	0	0	0	0	0.525909	0	0	0.0234457
PPP4R4	5.05632	0.698384	0.22427	0.456786	0.511298	14.9865	18.4055	11.5258	16.6703	17.0723	11.0071	5.23869	5.75046	7.37255	6.09831	6.35536	6.14977	0.200571	0.132302	0.406559	0.377975	0.919399	0	8.41436	7.33307	6.86117	6.80463	5.71662	0	0	0	0	0	0	0.393577	0	0	0.0988588	0	0	0	0	0	0	0	0.154679	0	0	0
CCNJL	5.04944	3.76053	6.32442	5.37602	6.13557	23.9382	22.6702	39.7892	22.1337	24.407	40.1271	20.038	20.4772	25.3827	18.4058	20.7331	27.8077	6.28455	5.35821	5.75959	7.24453	9.19399	8.10277	9.69655	14.7699	18.0196	15.5779	20.1987	1.0426	0.575296	0.821633	0.205716	0.302903	0	0.605502	0.477892	0.214765	0.494294	0	0.186033	0.409184	0	0.37304	0	0.130099	0.0928075	0.882978	0.18846	0.140674
FGD1	5.04633	4.45892	5.33763	6.2896	6.67883	31.18	22.8947	19.3434	25.7759	26.6833	18.2522	23.1812	20.7578	23.4869	20.8451	22.4	20.4547	26.8096	23.0205	22.6318	22.0486	65.1101	46.8957	38.7862	51.9887	41.4559	38.7307	51.7883	0.749369	1.4231	0.243447	0	0.242322	0.240649	0.151376	0.716839	0.797697	1.08745	0.0309574	0.992177	0.125903	0.287759	0.0310867	0	0.520394	0.494973	0.11773	0	0.351686
SPC25	5.04428	0	0.358833	2.38934	2.23693	38.7236	22.2213	18.3411	43.1466	22.6365	17.4163	28.027	23.0018	21.8017	22.9518	22.5042	17.7809	1.93885	3.04293	2.7104	1.76389	5.0149	3.80041	2.72465	7.05635	7.54728	7.96013	11.7297	0.814531	0.514738	0.0912925	0.029388	0	0.812191	0	0.0298683	0.644294	0.0659059	0.557232	0	0.0314757	0.223812	0.0310867	0	0.162623	0.154679	0.206028	0	0.0468915
IL17RD	5.04033	6.28546	18.1659	29.0586	28.5048	139.606	89.8953	195.939	141.207	92.1902	204.815	80.9377	87.7997	91.7356	75.7299	83.5574	85.4283	46.4655	48.4885	24.4613	25.3244	87.2593	50.7678	128.74	141.162	68.9367	94.7084	120.007	3.42103	4.78404	1.1868	0.117552	0.363483	0.842273	0.544952	1.01552	2.8533	3.19643	0.154787	3.16256	1.41641	0.223812	1.05695	0.153211	2.17915	2.22738	0.147163	2.13588	0.117229
GRIP1	5.03797	3.70681	5.11336	4.25163	4.34603	7.14123	7.85602	8.11821	7.56467	8.09351	6.26986	9.29867	7.85429	10.1109	5.54392	10.1061	8.95728	4.54627	4.49825	2.3716	1.88988	9.1104	6.23841	19.2328	33.1372	25.278	25.0359	36.5017	0.814531	0.363345	0	0	0	0	0	0.298683	0.092042	0.889729	0.0309574	0.0620111	0.0629514	0.0639464	0	0	0.162623	0	0.0882978	0	0.0234457
SH3D21	5.03267	9.24016	4.44055	13.5982	13.9648	12.9749	13.1308	15.1339	9.94614	11.8873	12.9577	9.42964	12.4827	10.5322	8.64851	10.8354	10.6953	15.7114	10.981	7.58911	6.1736	4.34625	3.72871	92.6782	69.6642	44.6698	33.9375	34.1303	0.293231	0.121115	0.517324	0	0.272612	0.601623	0.272476	0.298683	0.644294	0.0329529	0.0928721	0.465083	0.125903	0	0	1.10312	0.292722	0.278423	0	0.0628201	0.093783
SUSD5	5.02879	13.3767	12.5143	21.223	20.9313	10.0581	9.42722	29.0652	15.2694	9.23166	30.374	16.8948	16.9709	20.6432	13.5272	17.8159	22.059	28.2136	31.157	18.0241	18.2058	13.2895	21.5835	1.92328	2.38671	4.58615	5.39234	5.33551	0.716787	0	0.669479	0.029388	0	1.02276	1.63486	0.597365	0.674975	0.856776	0	0.0620111	0.251806	0.639464	0.497387	0	0.130099	0	0	0.03141	0
SCARA3	5.02316	10.5832	38.3054	73.9994	80.6892	69.3001	50.2785	93.209	65.7005	52.4814	99.0637	47.0172	64.0966	62.8774	51.7802	61.3657	69.6528	25.1382	24.5419	31.1696	30.679	130.555	95.2255	29.1698	50.0171	56.5143	42.1972	51.1955	2.70424	8.50832	7.91202	0.029388	2.02945	0.391055	3.02751	2.03104	1.31927	2.66919	0	5.11591	0.503611	0.863277	0.27978	0	3.41509	3.61949	1.70709	3.86343	0.304795
KDM6B	5.02316	8.00456	8.70169	5.37602	6.35927	115.165	121.881	93.9106	107.867	124.817	87.36	113.287	101.685	95.0006	108.772	97.8309	91.9792	85.7774	77.5287	82.1928	83.7845	84.919	161.482	177.102	167.9	120.757	107.804	141.899	1.07518	0.756968	1.82585	0.0881641	1.06016	0.661786	1.12018	0.776575	1.68744	1.81241	0.123829	0.961171	0.566563	0.959196	0	0.643484	1.04079	2.38206	0.67695	0.50256	1.96944
PKMYT1	5.01987	0.107444	0.313979	1.05412	1.43802	22.6307	17.0588	30.3681	21.9936	16.6929	28.5627	17.1567	14.306	13.1653	19.8472	12.3982	9.89311	2.00571	2.38143	2.30384	2.26785	10.5313	9.25006	8.57463	14.8391	24.4474	12.4965	20.8763	0.0977437	0.454181	0.0912925	0.264492	0.181742	0.0601623	0.151376	0.0896048	0.0613613	0.395435	0	0.341061	0.314757	0.287759	0.155433	0	0.0650493	0.0618717	0.264893	0.15705	0
MATN3	5.01212	0.644662	0.538249	4.95438	6.00775	9.55517	8.30494	16.036	7.98493	6.8289	16.8589	16.109	19.0747	20.4325	19.6255	16.4614	17.7809	1.47085	1.65377	0.880879	0.629959	7.68951	1.43412	5.89005	6.32996	6.6445	6.93301	9.82412	0.195487	0.121115	0.0304308	0	0.212032	0	0.484402	0.238946	0.184084	0.329529	0.0619147	0.775138	0	0.255786	0.0621733	0	0.130099	0.402166	0	0.47115	0.093783
NUDT10	5.01138	0.268609	0.897081	2.03797	1.56585	15.59	14.4775	14.9335	15.9699	17.0723	12.679	14.4064	12.2022	13.6919	13.638	13.5442	15.5081	0.735426	0.529206	0.27104	0.440971	7.85668	1.43412	9.85682	11.5876	11.0862	10.6991	14.6091	0.0977437	0	0.273878	0	0.242322	0	0.454127	0	0	0	0.278616	0.310055	0	0	0	0	0.162623	0.0309358	1.14787	0.18846	0
PCLO	5.00634	0.644662	2.06329	0.210824	0.57521	39.6288	36.4744	24.7555	40.7652	37.306	28.702	18.3354	18.0929	19.8006	18.4058	20.6289	19.7862	0.467998	0	0.0677599	0.0629959	4.42983	0.0717059	13.8637	17.5717	7.07784	19.4724	22.8665	0.847112	0.302787	0.73034	0	0.151451	0.360974	0	0.119473	0.0306807	0.0988588	0	0.155028	0.0944271	0.351705	0.18652	0	0.0325246	0.433102	0.264893	0	0
PYCR1	5.00349	27.8817	30.0074	65.2853	69.9519	41.6404	44.3304	49.1101	40.0647	35.4091	46.8149	44.2669	37.4481	36.1255	41.1359	36.5694	33.4227	187.935	149.435	111.601	132.669	194.327	114.156	91.1956	90.4182	108.298	55.1217	70.632	1.95487	1.96812	1.12594	0.558372	2.45351	0.481299	2.39173	1.73236	1.7488	2.73509	1.17638	1.48827	1.44788	0.671437	1.3989	0.306421	0.878165	0.464038	0.588652	1.28781	0.562698
NGFR	4.99868	12.947	15.0261	33.8725	36.5258	40.9364	27.0472	244.348	37.263	32.2476	235.607	31.5631	20.4772	15.5877	29.2719	23.9628	14.706	33.7627	30.8263	55.021	46.9949	51.2356	142.551	175.78	279.003	70.7061	133.61	192.544	2.70424	2.4223	2.43447	0	2.42322	1.5943	5.54035	0.746707	2.08629	1.31812	0.0619147	1.24022	2.39215	0.831303	0.27978	2.5433	0.715542	0.989947	0.147163	3.26664	0.375132
PCBP3	4.99834	1.98771	4.57512	5.51657	5.27276	10.8627	11.5596	14.5326	11.6272	12.0138	13.6544	5.36965	5.18944	8.00449	6.20919	6.56374	6.14977	6.41826	6.61508	4.60767	4.40971	9.94622	5.30624	7.37258	6.29537	3.93614	6.71903	7.79154	0.293231	0	0.0608617	0	0.272612	0.27073	0.242201	0	0	0.164765	0.402446	0.248044	0.535087	0.127893	0.0310867	0	0.195148	0.309358	0	0.53397	0
MFHAS1	4.99802	28.0965	22.5167	34.5049	34.8961	59.0409	52.4109	80.8814	57.1553	54.2518	83.1801	64.1739	68.4445	83.6258	67.9685	65.6374	80.4818	51.1455	47.5624	36.116	39.2464	31.4267	41.0875	40.8697	35.6277	54.6727	30.2142	41.3714	1.10776	3.54261	0.213016	0.0881641	0.938998	0.421136	0.787153	1.3142	0.828378	1.38402	0.0309574	1.45726	0.629514	0.383678	0.870427	0.153211	0.650493	0.278423	0	0.722431	0.820601
PDZD4	4.99795	1.2356	0.941936	3.16237	3.73886	11.6674	6.39705	12.929	9.10562	6.70244	10.8678	9.29867	10.2386	9.90029	9.09203	9.06421	7.75406	2.33999	2.51373	1.21968	0.818947	15.2954	3.22677	80.7779	85.2297	41.2753	64.7937	82.2346	1.85713	1.18087	0	0	1.42364	0.481299	0.544952	0	0.46021	0.856776	0	0.589105	0.0314757	1.08709	0	0	0.130099	0.402166	0.0294326	0.848071	0.0234457
PGBD5	4.99771	18.0505	12.29	19.0093	18.95	61.0525	73.061	23.8535	59.8169	68.0361	28.0054	28.1579	22.4408	24.7507	26.9434	24.2754	22.5937	40.7827	50.0761	71.2834	73.3272	11.785	78.3029	10.8185	19.3704	8.37785	11.8546	14.2704	0.619044	1.54421	0.912925	0.117552	0.242322	0.421136	2.42201	0.567497	0	0.659059	0	1.7053	0.283281	0.671437	0.528473	0.0306421	0.390296	0.185615	0.412056	0	1.47708
KIF15	4.98312	0.161166	1.74931	10.4007	10.2899	109.834	67.2251	53.0189	111.649	65.5069	55.1747	65.4836	64.2368	59.507	64.8639	69.7006	62.2999	8.89196	10.0549	8.40223	9.32339	14.0417	16.9943	13.5832	31.1656	25.8919	30.1287	47.9773	0.195487	0.484459	0.273878	0.587761	0.726966	0.300812	1.12018	0.149341	0.859059	0.494294	1.51691	0.217039	0.692466	0.351705	0.528473	0.643484	0.683017	0.680588	0.529787	0.785251	0.0234457
PCGF2	4.97541	1.12816	1.48018	1.51091	2.17302	22.2283	20.2012	20.1452	19.0518	17.0723	20.6209	20.6928	20.898	21.3804	19.6255	25.6298	20.9894	8.35711	9.92261	11.1804	10.5833	39.4506	27.1765	52.3293	42.1306	26.9391	40.785	39.7623	0.195487	0.181672	0.426032	0.029388	0.363483	0.0300812	0.181651	0.0896048	0.306807	0.362482	0.154787	0.310055	0.188854	0.0319732	0	0	0	0.37123	0.147163	0.21987	0.304795
ILDR2	4.97444	10.2072	0.762519	7.62482	7.28599	16.3947	20.7623	38.2859	16.1099	16.9458	34.5539	10.2154	21.8798	33.4925	13.4163	23.3377	31.551	0.668569	0.85996	0.609839	0.251984	3.51043	1.00388	31.2133	35.2818	36.0392	70.2717	48.8242	0.619044	0.0908361	0.182585	0	0.0302903	0.0601623	0	0.0597365	0.153403	1.81241	0.0928721	0.0930166	0.188854	0.767357	0.0621733	0.796695	0.227672	0	0	0.53397	0.16412
TEDC2	4.97371	1.18188	1.92873	2.38934	2.71627	21.0214	19.3034	19.7443	22.1337	14.9224	20.8995	13.3587	11.0802	11.9014	14.5251	15.5238	9.75942	2.80799	3.10909	5.14975	4.03174	5.85072	5.66477	5.24896	9.47765	16.9001	13.2241	18.759	0.358394	0.787247	0.821633	0.0587761	0.272612	0.691867	0.544952	0.507761	0.122723	0.164765	0	0.217039	0.0944271	0.511571	0	0	0.292722	0.185615	0.559219	0.12564	0.375132
NRIP3	4.96831	10.6369	9.73333	30.675	28.2492	5.83368	5.61144	10.1227	3.36207	6.07014	10.0318	5.89352	3.78689	6.31933	4.87865	5.52187	6.81822	15.4439	17.6623	9.82519	9.32339	2.67461	5.37794	3.20547	2.0754	2.27502	1.45508	1.90554	0.716787	0.0302787	0	0.0881641	1.09045	0	0.0302751	0.209078	0.0613613	0.823823	0	0.682122	0.409184	0	0.0621733	0	0.0975739	0	0.0588652	0	0
PLEKHH1	4.95834	4.24403	5.96559	1.26495	1.91737	26.9556	41.0758	25.2566	32.7802	35.4091	27.7267	20.1689	25.8069	26.4359	15.6339	24.9005	27.9414	18.7199	17.4638	3.99783	5.48064	3.00894	2.93994	17.4297	20.166	44.8143	26.2342	33.4528	0.130325	0.756968	0.213016	0.0587761	0.424064	0.240649	0.302751	0.776575	0.429529	0.230671	0.0309574	0.217039	0.125903	0.255786	0	0.919263	0.748067	0.649653	0.0588652	0.3141	0.187566
ZNF697	4.94317	12.8932	11.3929	28.2505	29.0801	26.2516	23.3436	41.9942	23.1143	23.6482	39.0124	35.2302	38.9909	41.4969	31.7112	36.361	45.0538	9.62739	9.45956	5.62407	6.74056	29.3372	20.3645	26.365	32.3416	28.5641	26.063	29.7688	1.0426	0.635853	0.0912925	0.029388	0.636096	0.872354	0.756878	0.86618	0.122723	0.5602	0.340531	0	0.22033	0.79933	0.341953	0	0.780591	0.556845	0.0882978	0.691021	0.211012
ORC6	4.94017	1.55793	2.01843	9.27628	8.24468	75.9385	52.2986	79.1776	65.0001	46.6642	71.8944	52.7798	51.0529	46.4471	58.2112	51.8848	54.1447	5.34855	7.34273	5.14975	5.41765	11.3671	10.1105	17.55	25.4928	35.6058	25.8062	31.0815	0.977437	0.24223	1.12594	0.0881641	1.09045	0.360974	0.272476	0.268814	1.56471	1.18631	0	1.1162	0.314757	0.191839	0.0310867	0	0.650493	0.989947	0.0294326	0.03141	0.234457
PCNX2	4.93345	6.50035	15.2055	16.2335	16.6491	19.915	18.8544	26.9605	21.4332	18.4633	27.866	12.1799	14.7268	16.2196	15.4121	17.1907	17.2461	4.74684	5.15976	3.45576	3.96874	20.3939	10.2539	29.5304	28.2254	32.0308	44.8934	43.5734	0.716787	0.968919	1.61283	0	0	0.0601623	0.302751	0.567497	0.644294	0.593153	0	0.0930166	0.44066	0	0	0	0.227672	0.340294	0.412056	0.37692	0
CPT1C	4.9325	4.40519	14.1739	24.0691	29.6872	23.1336	33.7809	9.52135	21.1531	31.6153	9.33512	6.94126	7.71403	7.47788	6.09831	7.70978	7.08561	24.737	26.6588	30.4242	30.49	25.1581	14.8431	53.2509	68.5227	79.5173	96.2063	88.8405	0.716787	1.33226	1.09551	0.352656	0.0302903	0.721948	0.847703	0.627234	2.5465	0.79087	0.0309574	1.27123	0.566563	0.223812	0.155433	0	0.585443	0.649653	0	0.0942301	0.0468915
NTM	4.93194	44.804	10.3613	68.518	64.5833	13.679	9.09054	69.8567	13.3082	8.21998	69.2471	25.4076	24.1239	26.5412	23.0627	25.8382	24.8665	9.02568	9.32726	16.5334	15.875	51.0684	11.7598	17.8304	19.0245	13.939	20.0715	21.4267	2.86715	1.05976	0.486894	0	0.151451	0.721948	0.696328	1.43368	1.16587	1.97718	0.123829	1.98435	0.22033	0.287759	0	0	2.66702	0.309358	0.0882978	0.659611	0
ARHGEF25	4.92815	2.63237	1.21106	5.48144	4.28212	6.13542	7.07042	2.20494	6.72415	8.97874	3.62258	3.27418	4.76867	4.42353	3.65899	4.5842	2.67381	6.55197	7.54119	3.0492	2.45684	13.2895	10.3257	11.6198	13.6976	10.5084	14.2084	16.43	0.162906	0.333066	0.121723	0.029388	0.151451	0.421136	0.181651	0.268814	0.0613613	0.0659059	0	0.248044	0.0314757	0	0.0310867	0	0.260197	0	0	0.0942301	0
ADGRL3	4.92364	0.268609	10.6753	4.74355	6.39122	15.0871	20.2012	23.3524	11.6272	20.7396	25.9154	27.3721	22.8616	25.9093	27.1652	28.2345	28.7435	0.668569	0.529206	3.86231	3.14979	42.5431	25.9575	61.505	86.0598	66.9867	96.891	100.824	0.162906	1.15059	1.24766	0.235104	0	0.27073	0.877978	0.0597365	0.582933	0.724965	0	0.341061	0.188854	0.0319732	0	0	0	0.989947	0.323758	0.40833	0.140674
MIR34AHG	4.91908	8.91783	19.0181	27.0558	30.9974	3.01742	5.0503	2.60584	2.52156	5.31137	3.48325	6.15546	7.99454	10.8482	5.6548	9.8977	13.6364	31.5564	23.8143	24.8001	25.1354	1.75522	1.50582	7.69313	7.88651	17.7668	8.64487	8.42672	0.488719	0.545017	0.517324	0	0.0302903	0.721948	0.877978	0.0298683	0.736336	0.692012	0.123829	0.89916	0.472136	0.0319732	0	0.490274	0.748067	0.74246	0	0.0942301	0.117229
GDF11	4.91854	20.8978	40.0547	27.9342	30.7098	104.302	114.81	56.2261	91.4765	113.309	54.0601	48.7198	60.45	68.8807	51.0041	60.3239	65.1074	42.7884	50.3407	38.8264	40.9473	37.6118	52.0585	63.0676	89.6572	75.1839	112.811	120.049	0.651625	1.18087	0.639048	0.646537	0.696676	0.330893	1.05963	2.03104	1.07382	1.61469	0.58819	0.744133	0.88132	0.671437	0.901513	1.1644	1.17089	2.5058	0.235461	0.53397	0.726818
SGO1	4.91273	0.214887	0.538249	2.52989	1.91737	25.0446	16.0487	20.5461	27.1768	16.9458	18.2522	21.2167	22.7213	15.7983	21.2887	20.6289	19.6525	1.47085	2.18297	1.0164	1.82688	4.59699	3.657	4.08697	6.81422	7.43895	6.11988	9.23128	0.423556	0.363345	0.0304308	0	0.212032	0	0.0605502	0.0597365	0.0613613	0.230671	0.0309574	0.0310055	0.157379	0.319732	0	0	0.0650493	0.0618717	0	0.0628201	0.093783
PITPNM3	4.91014	7.25245	2.51183	8.67894	9.90639	3.62091	4.15247	5.11146	5.32329	4.80552	3.90124	10.3464	8.83607	11.2695	12.8619	7.29304	10.8289	1.73828	1.45532	3.65904	3.71676	13.3731	7.95936	14.9054	23.3136	13.9751	11.0415	15.1173	0.0325812	1.9984	0.121723	0	0.575515	1.86503	0.211926	0	0.582933	0.593153	0.0619147	0.682122	0.377708	0.511571	0	0.0306421	0.357771	0.959011	0	0	0
GRAMD1B	4.90865	57.5361	50.5057	33.6616	36.3661	71.2112	105.832	26.0584	77.8881	94.2136	26.3334	49.8985	52.5957	42.6555	48.4539	55.1145	44.9201	75.2808	67.0769	78.0594	76.099	6.93728	65.0373	31.1732	43.618	39.4337	19.9003	26.6776	1.33583	0.968919	2.16059	0.205716	1.90829	1.35365	1.78623	0.806443	0.705655	3.03167	0.804891	2.66648	1.1646	0.79933	0	0	0.520394	0.464038	0.264893	0.879481	0.562698
NPHP4	4.89436	4.02914	5.56191	7.51941	7.60555	32.0853	32.3219	29.0652	28.5776	30.2242	30.2346	22.3954	22.4408	22.8549	21.6213	19.1703	21.9253	10.1622	10.0549	10.5028	8.50445	16.2148	11.8315	31.5338	30.5775	36.3281	59.5726	46.5375	1.43357	0.847804	1.09551	0	0.514934	1.23333	1.02935	0.806443	1.34995	0.757917	0.247659	0.496088	1.38493	0.0959196	0	0.0306421	0.748067	0.0618717	0	0.15705	0.492361
SCUBE3	4.89258	29.2247	9.19509	25.4043	28.5048	10.9633	12.7941	9.52135	12.6078	13.9107	10.7284	22.7883	31.2769	33.8084	23.1736	31.2559	34.0911	3.14227	4.49825	7.79239	7.49651	74.0534	22.6591	55.5348	68.1422	148.273	105.536	120.007	0.749369	0.847804	0.456463	0	0.0605805	0.120325	0.635777	0.448024	0.981781	1.41698	0.340531	0.713127	0.346233	0.255786	0.4663	0	0.227672	0.340294	0.147163	0.0942301	0.77371
C1orf226	4.89211	6.33918	2.64639	3.1975	2.68431	4.62671	4.71361	3.10697	3.92242	4.29968	3.06526	8.64383	7.43352	7.05659	6.98534	8.85583	6.55084	9.49368	9.45956	11.7225	11.5282	3.84476	12.8354	13.9037	14.8737	14.8779	22.7677	15.7525	0	0.0302787	0.395601	0	0	0	0.151376	0.776575	1.16587	0	0	0.0310055	0	0.0959196	0.4663	0	0.227672	0.216551	0	0.03141	1.71154
SBK2	4.89131	4.40519	1.03164	9.17086	9.33118	19.6132	22.8947	7.11596	17.3707	20.8661	7.52383	5.89352	6.59199	4.21289	5.6548	6.25118	3.47596	8.42397	7.87194	8.06343	6.92955	0.334327	2.79653	0.881504	2.21376	2.81669	1.36948	0.677525	0	0	0	0	0	0	0	4.988	0	0.197718	0	0.0310055	0.157379	0	0	0	5.00879	0.0309358	0.0294326	0.03141	0.0234457
DZIP1	4.8866	24.1748	43.643	73.8237	73.4032	102.19	96.5168	70.2576	100.162	111.539	71.6157	86.0454	82.47	88.9973	81.4956	85.4327	91.5781	47.201	48.0916	36.116	36.1596	82.328	62.169	136.192	129.159	98.5841	183.04	150.114	1.53132	3.2701	2.55619	0.499596	0.514934	0.421136	0.635777	1.58302	2.66922	3.09758	0.650105	1.64329	1.41641	0.735384	0.74608	0.766053	1.13836	1.36118	0.147163	0.47115	0.32824
TWIST1	4.88417	1.2356	7.75975	4.53273	6.42318	5.53194	5.0503	3.50787	3.22199	4.67906	4.04057	9.1677	6.17123	5.6874	7.65061	5.41769	7.35299	6.41826	6.35047	4.06559	2.83482	34.2685	9.89542	41.3906	27.8103	16.9362	19.3012	28.1173	0.228069	0.726689	1.2781	0	0	0.541461	0.1211	0.209078	0.398849	0.362482	0.123829	0.341061	0.0944271	0	0	0	0.0325246	0.309358	0	0.12564	0
PCDHB2	4.88369	6.23174	9.3745	11.5602	11.5681	13.5784	12.9063	14.6328	13.5884	14.6695	16.7196	18.3354	17.1111	15.693	19.5146	21.6707	18.1819	2.20628	2.57988	2.77816	2.64583	11.2835	9.25006	14.8654	17.0529	10.7251	21.1842	24.1368	0.0977437	0.726689	0.36517	0	0.242322	0.300812	0.605502	0.418156	0.828378	0.395435	0	0.403072	0.283281	0.0959196	0	0	0.42282	0.37123	0	0.3141	0
PPP1R9B	4.88152	25.0344	22.5616	43.465	46.6559	84.8901	84.3961	102.43	71.1639	89.0287	106.866	72.8177	74.0547	67.7222	72.1818	69.3881	69.3855	40.9164	42.8657	38.1488	37.8605	165.993	121.111	92.8384	88.6541	59.6922	83.5813	90.2379	2.28069	2.24062	2.31274	0.323268	1.45393	0.721948	1.48348	0.746707	2.02492	1.94422	1.26925	2.01536	0.755417	0.767357	0.404127	0	0.42282	1.08275	0.735815	1.16217	1.10195
YPEL4	4.87611	1.66538	4.75453	4.77869	5.14493	9.25343	11.6718	2.40539	6.1638	13.5313	3.20459	9.95351	7.43352	5.26611	8.09412	8.12653	6.68453	2.07256	1.19071	1.49072	0.881943	1.50447	1.219	14.2243	10.377	11.4112	12.3254	16.0489	0.390975	0.121115	0.304308	0	0.121161	0.0902435	0.0605502	0.0597365	0.245445	0.263623	0.123829	0	0	0	0	0	0.195148	0.0618717	0.294326	0.12564	0
MYO15A	4.8757	0.483497	2.64639	1.47577	1.24629	5.83368	15.3754	1.00225	4.90303	15.0489	1.11464	8.3819	11.7814	6.84594	8.205	9.8977	5.48132	10.1622	5.95357	5.21751	4.72469	1.67163	3.51359	16.9089	17.5025	11.3751	14.9359	16.9805	0.130325	0.0302787	0.0912925	0	0	0	0.0908253	0.418156	0.46021	0.197718	0	0.0620111	0	0.0639464	0	0	0.390296	0.185615	0	0	0.140674
HAGHL	4.87287	3.00842	4.70968	4.603	4.88928	5.7331	5.16253	5.91326	5.46337	6.57598	6.82718	2.35741	2.52459	1.36919	2.21757	1.87535	2.13905	14.1737	8.40115	7.04703	8.06348	6.18504	10.1105	11.9003	12.314	15.2029	13.4381	9.14659	0.195487	0.151394	0.304308	0	0	0.0601623	0.0302751	0.0597365	0	0.296576	0	0.403072	0.125903	0.223812	0	0.490274	0	0.154679	0	0.18846	0
NINL	4.87222	12.1949	21.9785	29.656	29.3038	56.7275	63.4093	42.796	59.957	65.1275	41.1024	61.0307	63.3953	64.9838	58.1003	58.9694	64.3052	27.2107	21.499	25.5455	22.3005	16.2148	21.0815	163.399	172.016	108.479	176.236	160.743	1.40099	0.272508	3.77342	0	2.21119	0.962597	1.69541	0.388288	5.09299	3.85549	1.39308	1.48827	0.566563	0.0959196	0.37304	0.183853	0.91069	2.75329	0.706382	0.40833	1.26607
CCNF	4.86779	2.79354	3.54347	10.6818	11.0888	105.912	66.8884	48.0077	101.843	70.5653	53.7814	68.1029	66.0602	61.9295	70.0751	62.5118	63.9041	11.7668	15.4131	11.5869	11.9692	21.982	24.2366	17.1493	29.9895	36.2197	30.5138	43.8274	1.46616	1.39282	1.49111	0	1.09045	1.50406	1.72568	0.86618	1.41131	0.724965	0	0.496088	0.535087	0.575518	0.404127	2.35944	0.943214	0.433102	0.0294326	0.628201	0.281349
HROB	4.86575	0.644662	0.448541	2.35421	2.36475	21.7254	15.3754	18.6418	20.0324	13.9107	20.0635	14.9303	16.1293	12.744	12.6401	14.6903	14.5723	2.20628	3.17524	3.86231	3.21279	2.7582	3.80041	4.08697	6.32996	8.2334	7.44657	10.8828	0.488719	0.0908361	0.456463	0	0.878418	0	0.181651	0.418156	0.276126	0.263623	0	1.17821	0.125903	0.127893	0.0310867	0	0.390296	0	0	0.37692	0
ZSCAN23	4.85953	1.12816	4.57512	4.74355	5.56036	11.5668	16.7221	7.21618	14.569	14.2901	4.1799	6.94126	9.81786	8.42578	8.75939	9.79351	8.5562	2.67427	3.37369	1.76176	2.70882	1.17014	1.86435	8.85511	10.1003	6.68061	6.93301	11.2639	0.488719	0.847804	0	0	0.333193	0	0.726603	0.149341	0.644294	0.329529	0	0.310055	0.157379	0	0.0621733	0	0.0975739	0.278423	0	0.34551	1.31296
TECTA	4.8539	6.98384	1.79416	1.65146	1.88541	7.14123	6.28482	5.01124	6.58406	7.08183	6.26986	5.63159	7.15301	4.7395	5.32216	5.3135	6.55084	2.4737	2.84448	3.86231	1.88988	2.50745	4.23065	3.72636	4.63506	3.75559	9.20122	8.93487	0.0977437	0.605574	0.0304308	0	0.0302903	0.391055	0	0	0	0.428388	0	0.0930166	0.44066	0.191839	0.0310867	0	0.0325246	0.0309358	0	0	0.609589
SOX8	4.84357	3.86797	9.9576	20.1337	20.4519	72.5187	80.1314	22.2499	75.0863	71.1976	17.1376	36.2779	21.8798	14.1132	39.4727	16.1489	12.7006	30.0187	28.4448	33.4734	34.5847	40.7879	96.0859	43.1136	73.9534	38.7114	15.0643	33.4528	1.27067	0.545017	0.213016	0	0.333193	1.14308	0.393577	0.567497	0.582933	2.86691	0	0.868155	0.125903	0.447625	0.124347	2.3288	0.260197	0.0928075	0.0882978	0.34551	0.445469
MMP11	4.83473	127.965	7.1318	121.575	131.148	20.0156	18.63	57.6292	18.0712	16.5664	50.8555	18.8593	13.0437	18.7474	18.2949	14.4819	18.0482	23.8679	25.7988	70.6736	73.8942	45.8028	25.0254	63.9091	81.4594	27.3002	37.3184	56.7427	3.25812	6.05574	3.01265	0.352656	2.72612	1.26341	3.42109	1.61289	2.23969	1.05449	1.17638	1.08519	1.41641	1.37485	0.497387	3.1255	1.59371	1.36118	0.500354	0.25128	0.140674
CCDC120	4.83307	1.2356	2.28756	1.54605	2.04519	14.9865	16.2732	13.2297	12.6078	16.187	13.3757	11.6561	11.2204	13.06	12.3075	11.9814	14.1712	5.54912	4.89516	4.67543	5.85862	10.6149	8.31789	26.5653	28.0179	44.092	27.9888	30.7004	0.553881	0.363345	0.0608617	0	0.242322	0.150406	0.151376	0.448024	0.46021	0.362482	0	0.248044	0.0944271	0.415652	0	0.459632	0.292722	0.587781	0.294326	0	0.187566
PAQR5	4.83218	2.25632	6.01045	11.7008	12.0475	2.41394	2.91795	4.40989	2.24138	1.39107	4.73722	7.46513	4.34791	5.47675	6.09831	5.20931	5.21394	12.7028	9.72416	17.211	15.182	0.835817	1.00388	3.88663	1.27983	7.80006	5.69192	1.05863	0.0651625	0.121115	0.0608617	0	0	0	0.181651	0.0597365	0.153403	0	0	0.341061	0.0629514	0	0	0	0.0325246	0.0928075	0	0	0.0703372
PRR11	4.83027	1.88027	3.00522	15.0739	16.1698	156.302	93.0377	75.4692	164.742	87.8905	71.1977	110.274	102.386	96.6858	104.891	93.7676	97.0594	14.9091	18.1915	15.7881	16.6939	50.9012	39.008	33.2968	41.5771	41.6726	30.5566	46.1988	0.847112	2.33146	1.49111	0.14694	0.212032	0.481299	0.666053	1.2246	1.34995	1.1204	0	1.30223	0.818368	0.319732	0.18652	0.0306421	0.42282	0.649653	0	0.56538	1.03161
L1TD1	4.81525	0	0.313979	0.351374	0.255649	9.25343	18.4055	7.51686	7.14441	20.1073	6.54852	14.0135	22.4408	30.7541	10.6443	18.9619	26.3371	0.133714	0	0	0.125992	0.334327	0.430235	6.77156	10.0311	156.507	15.3639	14.3974	0.0651625	0	0	0	0	0	0.0302751	0	0	0	0	0	0.314757	0.671437	0.124347	0.0919263	0	0	0.0882978	0.15705	0
HCN3	4.80923	1.12816	1.83902	1.47577	1.98128	7.64414	6.6215	4.91101	6.86424	6.32306	5.01589	5.76256	4.90893	8.74174	5.6548	6.0428	6.68453	6.28455	5.42436	8.19895	5.41765	2.67461	3.51359	11.8202	19.1628	8.30562	16.819	21.088	0	0.605574	0.0304308	0.029388	0.181742	0.0601623	0.484402	0.537629	0.92042	0.197718	0	0.27905	0.125903	0	0	0	0.130099	0.309358	0	0.0628201	0
ATAT1	4.79174	6.55407	9.41936	8.57353	8.3725	35.7062	44.4426	31.0697	37.1229	47.6759	28.9807	44.7908	41.796	46.1311	43.2426	45.0085	38.1018	18.1182	15.0162	48.6516	47.1209	15.6298	36.6417	60.2228	84.7454	55.2505	80.3288	103.873	0.944856	0.93864	1.6737	0.117552	0.908708	0	0.696328	0.477892	1.7488	1.61469	0	0.806144	0.44066	0.447625	0.404127	0	0.748067	0.928075	1.32447	0.942301	0.0703372
LRTM1	4.78243	0.483497	23.1447	9.03031	8.56424	10.2592	8.86608	3.20719	13.7285	12.5197	3.90124	26.4554	32.96	25.6986	21.7322	28.1303	26.6044	8.75825	5.95357	14.5006	10.5833	0.0835817	5.09112	4.00684	5.25768	1.04723	0.47076	1.27036	0.26065	0.69641	0.0304308	0	0.151451	0.210568	0.514677	0.0298683	0.429529	0.131812	0.216702	0.868155	0.0629514	0.319732	0.0621733	0.0919263	0.195148	0.185615	0	0.43974	0.0468915
ANAPC2	4.77762	11.98	12.7834	21.2933	22.2095	59.745	66.5517	47.4063	55.7544	56.5281	53.6421	53.4346	52.7359	42.7608	53.5543	44.6959	40.9093	51.7472	50.8038	38.8942	41.1363	26.6626	40.0119	30.8927	38.8791	55.2505	58.2459	61.9936	1.49874	1.09003	1.64327	0.029388	1.02987	2.25609	1.93761	1.37394	1.47267	2.01013	0.0619147	1.64329	0.723941	1.72655	0.435213	2.08366	2.27672	1.85615	1.03014	1.28781	0.257903
ENSG00000288559	4.77298	1.7191	3.58833	3.58402	3.80278	7.44297	7.4071	6.51461	5.1832	8.85228	6.26986	5.89352	6.73225	6.52998	8.205	6.45955	6.01608	4.88055	4.10135	6.50495	5.92161	2.50745	3.22677	6.69142	6.29537	4.40559	5.9487	7.49512	0.0651625	0.393623	0	0.0881641	0.242322	0.180487	0	0.358419	0.46021	0.131812	0	0.0620111	0	0	0	0	0.227672	0.278423	0	0	0.679927
PSRC1	4.77165	0.483497	1.39048	6.39501	5.84797	86.6	50.0541	32.573	86.5734	47.4229	32.3246	56.1849	49.3698	44.2353	52.9999	53.9685	47.5939	8.29025	9.1288	6.23391	4.28372	14.0417	11.5447	25.5236	39.1213	35.8225	27.6465	42.2183	1.33583	0.817525	0.182585	0	1.06016	0.78211	1.27155	0	2.76126	1.31812	0	0.5581	0.409184	0.863277	0.155433	0.827337	0.390296	1.02088	0.647517	0.879481	0
GDF15	4.74439	5.6408	11.4826	14.7577	15.9461	3.41974	4.48915	10.5236	3.36207	2.52922	10.7284	3.40515	3.92714	5.89804	3.43723	2.50047	4.2781	98.547	52.5899	53.9369	86.8083	16.1313	23.9498	22.839	4.94637	31.6336	3.76608	2.92183	0.390975	1.18087	0.486894	0.029388	0.393773	0.360974	0.423852	0.507761	0.184084	0.329529	0.123829	0.89916	0.188854	0.319732	0.404127	1.04183	0.130099	0.278423	0.853545	0.18846	0.281349
USP27X	4.74304	0.85955	1.97358	3.4786	4.05843	10.7621	9.76391	10.4234	9.38579	11.508	10.0318	9.69157	8.97633	11.0588	9.20291	8.23072	12.0322	5.08112	5.29206	4.81095	4.28372	12.1193	9.25006	10.0171	13.2825	16.2862	16.7334	17.0228	0.358394	0.272508	0.486894	0.0587761	0.272612	0.240649	0.0908253	0.209078	0.429529	0	0.557232	0.0620111	0.566563	0.127893	0.124347	0.183853	0.130099	0.433102	0	0.21987	0.0234457
ADAMTS4	4.7377	8.112	5.92074	24.1745	24.8938	7.34239	10.3251	3.40764	7.70475	9.61105	6.13053	3.79805	3.78689	3.15967	3.43723	4.16745	2.40643	31.8239	33.7369	33.1346	31.5609	10.5313	15.6319	17.3095	28.9172	15.4196	14.8931	20.0717	0.0651625	1.69561	0.973787	0.117552	0.212032	1.20325	0.363301	0.328551	0.092042	0.692012	0	0.310055	0.503611	0	0	0	0.260197	0.0618717	0	0.691021	0
ARSJ	4.73431	20.5218	22.6065	38.3701	39.6895	2.6151	2.35681	6.61483	2.38147	4.5526	4.87655	51.6011	41.9363	52.8717	50.5605	48.1341	46.5244	26.4753	26.7249	16.3301	17.1349	49.3968	31.0487	23.0393	18.0906	8.45007	9.71478	12.873	1.10776	0.878083	0.0608617	0	0.908708	0.932516	0	0.328551	0.276126	1.54879	0.123829	0.527094	0.314757	0.0319732	0.217607	0	1.26846	1.08275	0.559219	1.69614	0.304795
LHX4	4.72943	3.22331	5.69647	5.51657	5.11298	9.85691	9.42722	8.31866	10.7867	8.97874	9.33512	6.15546	9.81786	7.05659	7.65061	9.06421	10.9626	6.41826	4.63055	10.2317	8.56744	0.668653	3.15506	0.881504	2.38671	1.37223	4.32243	4.70033	0.130325	0.0302787	0.395601	0	0	0	0.393577	0	0.705655	0.0659059	0.0309574	0.341061	0.0629514	0.287759	0	0	0.0650493	0.309358	0	0.47115	0
CCBE1	4.72496	2.47121	8.25315	11.0683	12.7505	0.301742	0.336687	6.31416	0.560346	0	8.22048	1.30967	1.2623	1.26387	1.44142	1.45861	1.4706	7.35426	8.335	20.1925	25.8913	15.7969	5.16283	41.631	50.2246	44.5976	125.436	47.1304	0.26065	0.635853	0.0608617	0.0881641	0.514934	0.0300812	0.181651	0.537629	1.04314	0.0659059	0	0.186033	0.566563	1.11906	0	0.398347	0.390296	0.618717	0	0.628201	0.0703372
CARMIL1	4.71955	10.2072	12.5591	12.9306	12.8783	18.6074	18.8544	20.5461	18.6315	21.8778	20.6209	16.6328	23.0018	32.8605	16.8535	27.401	32.7542	7.62168	8.40115	9.96071	8.69343	19.8089	9.46518	13.8637	17.8484	47.7032	23.4952	17.4463	0.912275	0.333066	1.12594	0	0.242322	0.0300812	0.1211	1.04539	1.04314	1.1204	0	1.05419	0.314757	0.191839	0.09326	0.153211	1.59371	0.989947	0.0294326	0.18846	0.0468915
ENSG00000260920	4.71271	1.34305	2.91551	1.93256	2.17302	5.83368	4.15247	10.6238	5.74354	4.17322	10.7284	6.54836	6.03097	8.32045	7.76149	6.0428	8.15513	3.07542	2.57988	1.82952	2.70882	5.76714	6.23841	2.48424	6.95258	5.92227	8.21691	8.42672	0.390975	0.484459	0	0.0587761	0.272612	0	0.544952	0.298683	0.398849	0.0329529	0	0.496088	0	0.223812	0	0	0.130099	0	0.147163	0	0
GSDMB	4.7066	1.7191	2.51183	5.83281	5.72014	13.4778	16.8343	7.41663	14.0086	22.0042	6.54852	12.4419	11.0802	12.3227	11.5314	13.0233	14.3049	9.96167	6.28432	5.82735	4.72469	2.59103	2.86824	65.3515	45.9355	58.9699	20.7135	26.6352	1.36841	0.121115	0.243447	0	0	0.0601623	0.181651	0.0597365	0.122723	0.131812	0.0928721	0.589105	0	0.0639464	0	0.0306421	0.0975739	0.0928075	0.235461	0.0942301	0.257903
NPTXR	4.70485	5.31847	5.24793	5.83281	6.42318	6.13542	5.0503	10.8243	7.00432	5.05845	10.1711	4.32192	5.32969	3.37031	3.99162	3.85489	4.81286	9.62739	11.6425	5.82735	7.43352	60.8475	27.9653	17.5099	15.8076	12.639	12.3682	15.6678	0.162906	0.999198	0.0304308	0	0.545225	0	0	0	0.0613613	0.428388	0.185744	0.465083	0	0	0	0	0.0325246	0	0	0.15705	0
GLDC	4.70303	0.376053	9.28479	2.67044	2.58844	8.54936	20.5379	9.7218	10.6466	22.5101	9.89244	7.20319	11.2204	9.37368	8.205	9.27258	8.42251	6.8194	7.07813	24.5968	24.9464	0.417908	0.430235	4.28732	8.88962	56.5505	10.3995	13.6352	1.92229	0.575296	0.669479	0.352656	2.69583	1.47398	4.20824	1.25447	0.337487	0.230671	0	0.837149	0	0	0	0	0.780591	0	0.11773	0.3141	0
OLFM2	4.70168	5.69452	14.5327	14.1604	15.4028	12.0697	13.5797	9.42113	8.40519	9.1052	8.7778	26.5863	19.0747	21.8017	25.3912	20.3163	25.2675	25.7399	20.0437	27.646	27.7182	106.149	83.8959	145.649	132.307	69.8033	55.5497	78.6776	0.586462	2.4223	0.547755	0.029388	0.242322	0.631704	1.27155	0.776575	1.41131	1.25221	0	0.89916	0.472136	0.287759	0.248693	0.0306421	0.748067	1.02088	0.412056	1.22499	0.468915
KCNQ3	4.68953	0.161166	0.358833	1.51091	0.830859	6.03484	6.84596	6.21394	7.14441	6.57598	7.66316	3.40515	6.31148	7.16191	5.76568	5.3135	6.68453	0.0668569	0	0	0.125992	1.75522	0.143412	5.56951	7.05635	2.99725	9.92876	9.90881	0	0.272508	0	0	0	0	0	0.0298683	0.184084	0.197718	0	0	0	0	0	0	0	0	0	0	0
USP35	4.68831	9.8311	6.41413	19.3256	19.0778	19.4121	25.027	14.733	18.6315	17.9575	14.351	15.4541	16.4099	17.1675	16.6318	19.3786	15.3744	24.8039	25.4019	16.5334	17.5759	8.52533	15.4885	29.0896	28.7097	23.2919	24.1372	27.2281	1.14034	0.635853	0.639048	0.14694	0.302903	0.180487	0.847703	0.955785	0.276126	0.955635	0	0.465083	0.251806	0.287759	0.65282	0.122568	1.30099	0.154679	0	0.47115	0.16412
ELFN1	4.67673	4.6738	1.79416	1.33522	2.65236	19.6132	25.5882	15.8355	19.472	25.4187	13.3757	24.8838	16.8306	17.0622	19.2928	13.2317	16.845	3.4097	2.84448	2.84592	3.33878	16.382	14.5563	42.2321	55.0326	20.9446	47.8036	55.3877	0.553881	0.878083	0	0.029388	0.0302903	0.451217	0.847703	0.119473	1.47267	0.0988588	0	0.713127	0.283281	0.383678	0	0	0	0.649653	0.0882978	1.13076	0.0468915
NACAD	4.66906	3.70681	4.35085	3.54888	3.99451	8.24762	11.5596	11.1249	8.68536	10.2434	13.3757	10.4774	11.2204	8.42578	11.0878	9.27258	8.82358	18.6531	16.2069	18.0919	17.9538	19.976	17.8548	45.9985	51.3661	22.0641	65.7352	67.2444	1.14034	2.87648	1.64327	0	0.605805	0.180487	1.24128	0.896048	1.13518	1.41698	0	0.341061	0.0314757	0.927223	0	0	0.84564	0.711524	0.0294326	0.43974	0
NLGN1	4.66749	3.70681	8.02888	5.23547	5.72014	10.8627	10.1006	6.91551	10.5065	8.4729	5.29455	18.8593	18.7942	24.7507	14.8577	20.2121	26.6044	3.8777	4.36595	0.813119	0.566963	7.52235	1.43412	26.0044	27.4298	8.84729	23.752	24.4756	0.358394	0.817525	0	0.029388	0	1.5943	0.938529	0.328551	0.398849	0	0	0.186033	0.251806	0.0639464	0.74608	0	1.23594	0.866203	0.0294326	0.910891	0.0234457
TMEM198	4.65729	3.33076	2.55668	3.68943	4.69755	7.64414	8.52939	6.91551	6.30389	8.4729	6.68785	13.3587	15.5683	16.7462	12.5293	16.5656	12.0322	5.41541	6.28432	7.31807	5.98461	6.77012	10.8993	7.81333	9.68519	5.99449	7.78894	8.46907	0.0977437	0.69641	0.121723	0.117552	0.0605805	0.120325	0.454127	0	0.368168	0.5602	0	0.5581	0.377708	0.735384	0.341953	0.551558	0.195148	0.216551	0.235461	0.50256	0
DLG3	4.6565	3.11587	10.765	21.223	24.734	46.2671	38.8312	43.9987	43.9871	44.2614	43.6103	31.4321	38.4299	41.3916	35.4811	34.694	42.6473	17.1822	14.5532	11.6547	14.4261	23.1521	14.8431	49.9653	62.1928	61.9311	60.0861	68.176	0.684206	2.02867	0.669479	0.117552	1.78713	0.992678	1.96788	0.627234	2.36241	1.74651	0.340531	2.29441	0.535087	0.70341	0.217607	0	1.8539	1.17556	0.323758	1.72755	0
SNAI1	4.65632	1.18188	0.897081	2.17852	2.93996	21.9266	27.1594	12.027	21.7134	24.2805	13.7937	10.2154	9.6776	7.68852	10.3117	11.3563	10.0268	8.29025	10.1872	3.52352	4.22073	8.69249	10.6842	34.9396	46.8002	36.6531	27.6465	34.3421	0.716787	0.181672	0.821633	0	0.0908708	0.0601623	0.272476	0.119473	0.46021	0.692012	0	0.589105	0.377708	0	0	0	0.195148	0.37123	0	0	0
NCR3LG1	4.65616	4.35147	9.15023	8.99518	9.61879	6.94007	5.8359	10.3232	7.2845	8.4729	12.4004	8.3819	10.5191	8.84707	7.87237	9.37676	9.62573	9.62739	8.13654	4.87871	4.47271	20.8954	9.6803	6.93183	9.40847	8.73896	3.93727	6.85994	0.716787	0	0	0.0881641	0.302903	0.0300812	0.423852	0.149341	0.276126	0.164765	0	0.0620111	0.0944271	0.159866	0.09326	0	0.520394	0.0618717	0.11773	0	0
CENPK	4.65575	0.966994	1.43533	11.4899	12.3351	58.6386	43.5448	45.1011	58.5561	43.5026	43.7497	44.3979	40.5337	42.1289	48.343	46.0503	44.1179	3.67713	5.15976	3.99783	3.84275	4.93132	3.51359	11.0188	20.9961	18.6696	23.0245	30.8274	1.36841	1.21115	0.456463	0.705313	0	0.541461	0.423852	0.268814	0.767017	0.395435	0.433403	1.05419	0.377708	0.159866	0	0	0.162623	0.464038	0.11773	0.21987	0.609589
STX1A	4.65288	5.47963	3.85745	11.8764	13.4535	7.34239	10.774	13.9312	8.68536	9.48459	12.4004	11.0012	10.6594	9.16303	9.7573	13.44	11.0963	10.8977	11.1795	7.31807	7.6855	5.76714	7.52912	34.2585	28.2254	15.0585	15.8775	21.6808	0.390975	0.302787	0.273878	0.264492	0.0605805	0.391055	0.726603	0.896048	0.398849	1.25221	0	1.17821	0.0629514	0.223812	0.18652	0	0.455345	0.928075	0	0.15705	0.468915
CHST11	4.64325	22.9392	21.8888	28.9532	28.6966	27.7603	35.5765	39.4886	28.5776	30.4771	39.8484	15.1922	16.9709	18.1154	17.297	20.3163	20.7221	20.0571	21.0359	18.7017	19.2137	18.8895	32.2677	30.6122	34.2787	20.0057	34.7079	32.0978	0.553881	1.48366	0.699909	0.117552	0.514934	0.360974	0.242201	0.507761	0.889739	0.988588	0	0.155028	0.125903	0.319732	0.55956	0	0.487869	0.649653	0	0.785251	0
RAB11FIP4	4.63642	20.7904	2.37727	8.53839	7.98903	1.10639	3.70355	0.902023	2.52156	2.40276	0.557321	2.35741	5.04918	5.47675	1.77405	2.91722	5.48132	4.41255	5.55666	1.21968	0.881943	19.0566	6.45353	38.1451	29.4707	113.895	37.7036	23.7981	0.26065	0.363345	0.0608617	0	0	0.360974	0.666053	0.0298683	0	1.41698	0	0	0.377708	0	0.09326	0.0919263	0.162623	0	0	0	1.10195
NR2F1-AS1	4.63135	5.26474	18.9284	18.2715	18.8221	10.9633	8.86608	6.21394	9.52588	11.1286	6.13053	11.787	11.2204	8.74174	13.1945	9.68932	8.28882	2.00571	2.31528	2.64264	3.65376	17.6357	3.29847	16.1876	21.4112	7.47506	26.4482	31.6743	0.130325	0.211951	0.182585	0.117552	0.212032	0.210568	0.484402	0.268814	0.46021	0.494294	0.185744	0.124022	0.629514	0.0959196	0.124347	0	0.683017	0.123743	0	0.628201	0.0468915
TRPC4	4.62986	0.913272	3.9023	4.07594	4.31407	2.6151	2.24458	5.21169	1.68104	1.89692	5.01589	21.4786	19.215	17.3782	21.3995	18.1284	18.583	0.401141	0.727658	1.0164	1.13393	24.7402	2.3663	10.5781	14.9429	6.89728	44.2943	26.3811	0.944856	0.756968	0	0	0	0	0	0.268814	1.28859	0.296576	0	0.434077	0.22033	0	0	0	0.292722	0.154679	0.0588652	0.34551	0
PRR5	4.62324	7.30617	11.6172	22.6988	21.826	17.6016	22.1091	17.5393	20.3125	21.8778	18.1129	30.7773	24.8252	17.3782	29.3828	21.1498	18.1819	28.0799	22.5574	52.9205	49.3258	16.5492	32.7696	16.0274	25.6312	26.4335	22.3825	26.6776	0.912275	1.69561	1.15637	0.0881641	0.636096	0.51138	0.756878	0.627234	0.490891	1.41698	0	1.6743	0.377708	0.0319732	0.341953	0.520916	1.56118	0.897139	0.500354	0.50256	0.0703372
COL24A1	4.61463	117.812	13.3217	27.9694	25.2134	2.21278	2.13235	1.6036	2.1013	2.14984	2.92593	10.3464	9.6776	8.63642	9.53554	11.773	7.35299	14.2405	15.7439	15.1782	14.0481	4.34625	8.24618	6.25067	8.54372	5.3806	8.90165	15.9642	1.40099	0.847804	0.121723	0.0587761	0	0.631704	0.575227	0.716839	0.245445	1.58174	0	0.527094	0	0.0319732	0.621733	0	0.195148	0.0618717	0.500354	1.06794	0.281349
KATNIP	4.61291	10.8518	11.5275	20.3797	19.7489	39.83	47.1361	38.8872	43.0065	47.6759	42.3564	34.0515	39.9727	36.9681	35.7028	32.9229	37.166	27.077	30.694	28.9335	27.7812	23.6536	24.0932	34.8194	43.9639	62.4366	81.0564	59.1564	1.33583	1.27171	0.36517	0.205716	0.0605805	0.391055	1.75596	0.477892	1.04314	0.889729	1.54787	1.1162	0.314757	0.191839	0.155433	0.42899	0.357771	1.51586	0.470921	0.21987	1.1254
SLC29A4	4.60685	7.95084	7.80461	7.41399	7.95707	4.22439	8.86608	3.80854	7.56467	7.96705	4.73722	9.95351	9.95811	11.1642	9.7573	10.5228	11.6311	8.69139	7.47504	6.50495	7.55951	16.8835	19.0738	70.1197	60.152	28.8891	43.3099	54.6678	1.59648	4.60236	0.791202	0.176328	1.45393	1.65446	1.02935	0.657102	3.16011	1.35107	0.650105	1.27123	0.125903	0.191839	0	2.42073	0.260197	0.649653	0.0294326	1.63332	0.0234457
DOT1L	4.606	14.7198	10.6753	12.9657	14.7637	95.0488	76.8768	76.4715	86.9937	76.7619	75.7956	72.9487	74.3352	64.7732	78.2801	66.8876	65.1074	62.5112	54.1775	61.8648	53.6725	43.5461	81.0994	109.868	107.852	113.715	117.048	148.674	0.944856	1.90756	1.91714	0.029388	0.938998	1.71463	1.63486	1.01552	0.951101	1.64765	0.619147	0.837149	1.22755	0.831303	0.155433	1.68532	1.26846	1.42305	1.14787	0.910891	1.10195
EME2	4.60086	8.91783	9.41936	12.263	13.102	16.5958	23.3436	18.9425	16.5302	18.5898	14.9083	15.7161	22.4408	18.0101	16.9644	14.8986	18.1819	19.7228	17.2653	14.2296	13.6701	5.9343	9.82371	15.827	19.6817	24.7002	35.1358	34.9772	0.0977437	0.575296	0.36517	0.176328	0.908708	0.330893	0.908253	0.448024	0.828378	0.593153	0	0.27905	0.251806	0.735384	0	0	0.780591	0.309358	0.206028	0.56538	0.750264
MYMX	4.60069	0.752106	0.717665	7.62482	11.7918	27.7603	39.2801	8.5191	29.9785	37.0531	7.3845	9.5606	5.32969	2.94902	6.20919	3.64652	3.07489	16.3799	17.133	9.41863	8.00048	8.44175	26.1727	2.92499	11.3801	2.8528	1.32669	3.85343	0.847112	0.69641	0.639048	0.14694	0.454354	0	0.333026	0.328551	0.521571	0.593153	0.309574	0.155028	0.66099	0.159866	0.0621733	0	0.0975739	0.154679	0	0.628201	0.093783
CLDN1	4.59496	10.8518	61.4949	5.7274	6.07166	1.40813	3.81578	1.90427	1.82112	3.03507	1.53263	6.02449	13.745	18.5367	8.64851	12.6065	21.7916	1.20342	1.65377	1.0164	0.881943	40.8714	10.5408	14.7452	7.71356	31.7058	6.63344	2.92183	1.17292	0.333066	0	0	0	0.0300812	2.75504	0	0.153403	0.724965	0.959678	0	0.0314757	0	0	0	0	0.185615	0.588652	0.0942301	0.609589
WDR27	4.59348	9.13272	23.5035	31.1317	32.6911	82.275	87.2018	49.511	69.0626	84.0967	54.1994	55.0062	49.9308	52.5558	46.458	49.1759	50.5351	34.0301	26.1957	23.3094	25.5133	9.94622	15.7753	98.8888	102.283	82.4062	126.848	111.876	0.814531	1.02948	0.943356	0	0.999579	0.120325	1.30183	2.24012	2.30105	1.6806	0.123829	0.496088	0.88132	1.40682	0.27978	0.5822	1.36603	0.37123	0.294326	0.722431	0.257903
FERMT1	4.59329	2.73982	6.50384	9.7682	7.50969	9.35401	8.41716	13.3299	9.10562	9.1052	16.1623	6.41739	7.99454	9.68964	5.10041	8.02234	9.35835	6.01712	6.28432	2.77816	1.88988	10.1134	2.29459	2.4041	3.8049	25.278	9.32961	5.54724	0.847112	0	0.0304308	0	0.121161	0.0300812	0.696328	0.298683	0.981781	0.626106	0	0.837149	0.22033	0.223812	0	0.520916	0.195148	0.185615	0.0294326	0.53397	0
RNFT2	4.59162	2.90098	3.94716	4.70841	5.52841	13.4778	11.5596	7.81753	11.6272	12.2667	6.96651	10.8703	11.6412	8.95239	9.7573	10.5228	8.68989	3.27599	3.43984	2.91368	3.40178	3.1761	3.80041	9.49621	10.9304	9.96675	10.2711	11.645	0.26065	0.787247	0.121723	0.029388	0.363483	0	0.181651	0.298683	0.767017	0.164765	0	0.0930166	0.157379	0.447625	0	1.47082	0.0650493	0.0309358	0	0	0.187566
JMJD7-PLA2G4B	4.59157	1.18188	1.70445	2.67044	2.78018	6.94007	8.75385	4.51011	8.40519	8.85228	6.82718	6.67933	8.27505	7.5832	7.87237	8.23072	8.68989	8.42397	5.42436	5.35303	5.60664	0.919399	2.86824	18.4715	20.9615	9.78619	16.9474	19.7753	0	0.151394	0	0.029388	0.333193	0.150406	0.181651	0.896048	0.797697	0.197718	0	0.403072	0.22033	0.0319732	0	0	0.780591	0.464038	0.0882978	0	0.515806
ENSG00000250899	4.5837	27.8817	36.87	46.1003	47.7105	30.476	38.6067	30.3681	29.6983	35.1562	32.6033	42.4334	44.1804	33.4925	41.025	38.2364	38.1018	95.739	87.5175	87.6136	93.5489	8.85966	51.6283	9.65648	12.3486	13.5057	5.00718	7.7492	0.488719	1.33226	0.699909	0.117552	0.333193	0.932516	0.877978	0	0.613613	0.164765	2.56946	0.930166	0.723941	0.831303	0.83934	0.0612842	0.683017	0.216551	0.206028	0.21987	0.0703372
NLGN3	4.58239	0.85955	1.56989	1.05412	1.40607	5.83368	9.87614	3.80854	8.12501	9.48459	3.62258	4.84579	7.43352	5.79272	4.87865	6.56374	6.68453	1.87199	1.91837	2.30384	1.5749	6.51937	4.51747	16.0274	30.0933	18.6696	25.5066	30.531	0.684206	0.756968	0.0912925	0	0	0	0.423852	1.13499	0.46021	0.329529	0	0.124022	0.377708	0.383678	0	0	0.520394	0.433102	0	0	0
KCNT2	4.5822	1.7191	9.41936	10.3304	9.13945	12.8743	15.1509	10.4234	14.569	15.1753	13.097	13.0967	15.0073	13.4812	10.5334	11.3563	11.7648	2.74113	2.84448	3.32024	3.14979	9.86264	3.5853	23.6003	29.8857	14.3723	21.3126	32.86	0.684206	0.363345	0.395601	0.382044	0.121161	0	0.302751	0.0597365	0.429529	0.757917	0	0.124022	0.912795	0.735384	0	0	0.487869	0	0	0.28269	0.984721
CACNB3	4.57915	3.16959	10.5407	20.0986	21.1869	36.4102	51.1764	38.9874	36.7027	49.4463	35.1112	37.8495	38.7104	42.9715	35.592	37.5071	41.4441	24.6033	25.9311	23.4449	25.0094	46.2207	51.4848	109.066	110.965	52.8671	78.403	91.7623	0.619044	1.90756	0.517324	0.117552	0.969288	1.05284	1.87706	1.7921	2.17833	2.53738	0	2.20139	0.251806	0.671437	0.621733	1.71596	0.585443	1.23743	0.441489	0.942301	0.0703372
CGNL1	4.57909	3.97542	6.54869	11.4899	11.1207	13.2767	13.6919	12.3276	14.8492	16.8193	12.9577	26.3244	39.5519	51.8185	25.2803	38.1322	48.396	22.7313	21.2344	28.5947	26.5213	36.8595	16.2055	35.0999	28.9518	75.9784	33.9375	28.6678	1.14034	0.272508	1.91714	0.470208	0.454354	0.752029	1.05963	1.13499	0.889739	2.33966	0	2.13938	0.629514	0.383678	0.808253	1.22568	1.17089	0.773396	0.206028	2.48139	0.0234457
DACT1	4.57476	64.1976	12.5591	48.3491	48.9248	20.1161	12.5696	28.1632	18.7716	12.3932	26.6121	27.765	33.521	40.2331	26.2782	29.1722	47.995	33.629	36.3829	68.0309	59.1531	100.382	44.386	83.3022	79.0727	50.8087	37.9604	66.4398	1.59648	2.66453	2.34318	0.470208	2.45351	1.4439	2.93669	3.16604	0.767017	2.57033	0.0619147	3.99971	1.88854	0.287759	1.24347	0.735411	1.984	1.36118	0.588652	2.23011	0
LEF1	4.57456	0.85955	1.16621	1.65146	1.24629	13.5784	8.41716	20.045	14.2888	7.20829	20.2029	5.76256	3.22587	5.6874	4.76777	3.75071	5.88239	2.13942	1.19071	2.43936	1.95287	7.85668	4.30235	27.4068	25.9079	31.2003	33.4668	37.8567	0.293231	0.181672	0.426032	0	0.151451	0.752029	0.605502	0.537629	0.245445	0.296576	0.0309574	0.775138	0.314757	0.543544	0	0	0.195148	0	0	0	0
AKNA	4.57109	2.14887	7.98403	7.09776	9.90639	33.594	38.0456	72.1618	31.6595	36.5473	64.7885	24.4909	26.7887	26.9625	24.615	25.3173	29.0109	19.8565	16.0746	11.7225	15.938	109.074	49.1903	31.7742	31.4077	51.0254	49.7722	35.7818	0.619044	1.15059	1.73456	0.0587761	0.484644	0.240649	0.726603	0.448024	1.31927	0.988588	0.0619147	0.682122	0.692466	0.351705	0	0.122568	0.227672	1.08275	0.941843	0.21987	0.187566
TCTN2	4.55266	4.40519	3.94716	7.87078	8.97967	21.826	17.9566	16.6373	17.791	17.831	12.4004	15.0612	16.2696	15.9037	17.297	16.6698	21.1231	4.47941	5.88742	8.19895	7.49651	6.26863	5.37794	21.5167	21.5496	20.9085	59.4014	31.7167	0.456137	0.968919	0.608617	0.117552	0.726966	0.601623	0.726603	0.238946	0.0613613	0.362482	0	1.24022	0.188854	0	0	0	0.325246	1.14463	0	0.848071	0
PCDHGB7	4.5489	4.94241	8.7914	14.2307	13.102	55.7217	58.1345	70.1573	53.513	61.966	64.9278	47.5411	45.8634	43.6034	45.9037	46.4671	51.2035	8.62454	9.65801	6.43719	8.18947	60.0952	28.539	16.1075	17.5717	12.8918	23.9232	20.114	1.27067	2.87648	0.639048	0.029388	0.514934	1.26341	0.968804	0.537629	0.797697	0.889729	0	1.86033	0.251806	0.415652	0.18652	0.183853	2.30925	0.989947	0.0294326	0.28269	0.914384
GABBR1	4.54184	4.29775	13.5459	12.3684	15.4668	98.2674	113.239	71.5605	89.6553	110.78	79.4182	64.0429	72.3716	80.9928	63.3116	72.8262	77.1395	63.1129	59.7341	54.479	51.8456	14.0417	59.014	97.5264	109.028	75.1117	80.928	112.681	1.49874	0.575296	1.94757	0.029388	0.0302903	0.360974	0.908253	0.657102	2.45445	2.60328	0.185744	1.36424	0.755417	0.447625	0.27978	0.0306421	0.780591	2.62955	1.00071	1.69614	3.42308
ZNF8	4.53861	9.93855	15.0261	15.9875	15.1152	27.1568	28.8428	23.3524	24.6552	29.0861	20.8995	24.4909	25.8069	25.9093	24.8368	24.9005	27.1392	8.02282	7.40888	7.18255	7.43352	12.7044	15.3451	25.9643	22.5181	22.1363	23.3668	24.772	0.814531	0.514738	0.0608617	0	0.0908708	0.0902435	0.423852	0.17921	0.521571	0.626106	0.0309574	1.05419	0.22033	0.127893	0.248693	0	0.455345	0.618717	0	1.00512	1.33641
HHAT	4.53843	21.435	27.4955	43.8866	41.1275	12.9749	9.42722	13.5303	16.9505	14.1637	11.8431	19.1212	14.867	14.9558	16.5209	18.441	15.9092	18.1851	18.4561	32.8636	32.8209	11.785	23.5195	10.9787	14.2165	12.1695	20.2427	18.886	0.553881	3.51233	0.0304308	0	1.02987	0	1.51376	1.43368	1.28859	1.1204	0	1.1472	0.566563	0	0.0310867	0.306421	0.975739	1.29931	0	1.09935	0.0468915
CABLES1	4.52996	11.4428	15.2952	34.6455	32.5952	154.291	161.497	92.1066	156.477	158.456	89.1713	46.8862	54.2787	50.7653	45.9037	50.5303	54.1447	47.9364	54.5082	52.1751	51.4047	23.3193	38.5778	9.05545	16.6378	18.2363	14.2512	16.557	4.07266	6.32825	2.37361	0	1.84771	1.05284	1.75596	0.985653	3.03739	2.76805	0.154787	2.01536	0	1.3109	0.590647	0.183853	2.5044	2.0727	1.1773	1.85319	0.726818
MFAP2	4.52496	9.56249	6.72811	22.9799	25.6288	30.8783	35.2399	28.3636	29.8384	34.271	27.448	29.3366	36.8871	35.3883	26.6108	35.0066	38.5029	16.3131	17.7946	20.0569	18.0798	130.471	58.2252	108.866	112.244	63.5561	94.7512	98.1988	2.86715	6.60076	2.98222	0.205716	0.969288	0.932516	1.12018	1.13499	0.828378	1.91127	0.928721	2.54245	0.66099	0.255786	0.248693	2.29816	1.33351	2.59861	0.470921	1.35063	0.281349
ADGRG6	4.52468	15.1496	28.8412	13.6333	14.2844	17.501	28.1694	75.8701	19.8923	26.3039	80.1148	146.159	193.272	230.445	147.69	180.659	233.023	3.54341	4.63055	3.11696	2.77182	206.53	29.1843	24.041	24.974	42.6837	22.2113	22.6971	1.85713	8.14497	0.943356	0.0587761	0.212032	0.691867	1.0899	1.04539	1.44199	1.58174	0.216702	1.92234	0.377708	0.863277	0.124347	0	1.07331	1.97989	0.11773	1.16217	1.47708
COL5A3	4.51983	2.47121	59.2522	96.6982	104.656	26.5533	18.7422	52.9187	28.5776	16.0606	52.8061	142.099	70.2678	60.4549	140.261	64.3871	58.0218	294.304	306.873	150.969	154.277	222.662	325.832	7.81333	12.0373	7.18617	16.9902	13.8469	2.44359	3.93623	2.00844	0.0881641	0.0908708	0.842273	1.211	1.19473	2.33173	2.66919	0.681062	1.6743	0.66099	0.671437	0.341953	0.275779	1.52866	2.5058	0.294326	1.44486	0.914384
TCF20	4.51609	17.5671	30.8147	39.7404	37.9958	86.2983	81.0292	87.0953	82.5109	77.2678	84.9914	64.8288	77.1403	77.5171	69.7425	78.3481	84.2251	38.9107	38.3674	37.0647	37.4826	73.5519	55.0701	61.9057	72.3622	71.2478	71.6412	89.8568	2.24811	2.87648	0.912925	0.587761	1.90829	1.20325	1.211	2.32973	2.11697	1.81241	0.526275	1.51927	1.22755	1.18301	0.83934	1.1644	2.27672	1.94896	0.470921	0.753841	0.890938
BICRA	4.51451	1.98771	2.10814	1.4055	1.88541	21.2225	19.9767	16.4369	20.4526	17.9575	13.933	18.2044	17.6721	18.2207	20.2907	17.8159	15.7755	8.02282	7.40888	8.80879	7.6855	31.176	32.6979	26.3249	31.719	32.3919	31.8833	40.4821	0.423556	0.302787	0.426032	0	0.908708	0.421136	0.1211	0.149341	0.245445	0.823823	0.0928721	0.620111	0.22033	0.0959196	0.0621733	0	0.683017	0.185615	0.147163	0.0942301	0.140674
ZFP69B	4.51182	2.09515	3.54347	3.65429	3.80278	9.35401	6.95819	11.2252	6.1638	6.95536	13.515	8.3819	6.31148	10.6375	9.31378	7.70978	8.95728	4.27884	4.2998	3.65904	4.85068	8.02384	9.39347	2.44417	5.32686	4.98337	7.0614	9.35832	0	0.787247	0	0.470208	0	0	0.726603	0	0.92042	0.197718	0	0.434077	0	0.223812	0	0	0.130099	0.340294	0	0.785251	0
GREM2	4.50371	3.97542	1.0765	2.07311	2.1091	12.1703	19.6401	5.31191	14.8492	22.0042	8.35981	16.6328	18.5137	17.5888	21.1778	19.6912	13.5028	16.3131	14.1563	9.96071	9.44938	20.2268	1.07559	14.9455	19.993	13.9751	8.3453	15.6678	0.162906	1.02948	0.395601	2.02777	0.0302903	0	0	3.49459	0	0.724965	3.25052	0.496088	4.68988	1.53471	0.994773	2.05302	13.1725	1.14463	0.0588652	0	0
PLXNA4	4.50283	1.34305	3.54347	4.603	4.92124	32.9905	70.8164	11.6261	33.7608	72.0829	14.2117	5.10772	7.15301	10.0056	4.65689	7.29304	9.09097	1.73828	1.85222	2.3716	2.07886	27.4984	2.50971	117.32	104.358	20.5113	365.396	233.535	2.31327	1.69561	0.395601	0	0.333193	1.41381	0.726603	0.477892	2.8533	0.230671	0	0.5581	0	0.0959196	0	2.78843	0.487869	0.37123	0.500354	0.816661	2.71971
ELOVL4	4.50012	3.9217	9.10538	11.1034	11.1527	10.9633	19.0789	17.1384	14.569	18.7163	14.2117	8.11996	10.0984	14.4291	10.977	11.5647	10.6953	3.8777	4.76285	5.01423	4.28372	10.9492	6.31012	15.6267	17.5025	15.564	14.6364	19.7329	0.325812	0.454181	0	0	0.393773	0.210568	0	0.358419	0.767017	0.593153	0	0.372066	0.66099	0	0.310867	0.245137	0.617968	0.433102	0.441489	0.910891	0
IGSF3	4.49506	4.13658	10.3164	5.13006	7.0623	75.5361	68.9085	51.4153	80.4096	62.8512	60.4693	63.1262	62.5538	77.6225	68.9664	69.909	81.5513	9.22625	9.79031	9.01207	9.63837	93.7786	49.0468	179.787	217.156	159.901	190.957	214.733	3.48619	3.75456	1.6737	0.323268	0.333193	0.27073	1.96788	0.716839	2.91466	4.74522	0	0.806144	0.598038	0.127893	0.18652	1.22568	1.36603	1.73241	0.412056	0.628201	1.28952
MAPKBP1	4.49339	13.914	16.9997	21.8906	22.7208	51.1956	47.585	34.778	44.5475	43.1233	38.1765	44.5288	44.0401	46.8684	41.3576	51.6764	44.519	32.2919	28.6433	25.952	24.5684	27.3312	29.1843	61.0642	68.246	68.72	61.7124	70.8861	3.03006	1.54421	0	0.470208	0.696676	2.40649	2.33118	3.22577	2.45445	2.99872	0	3.3486	1.60526	2.33404	0.124347	1.31761	2.69954	2.413	0.0294326	0.53397	0.211012
XRCC2	4.48582	1.02072	1.34562	5.79767	6.23144	56.627	41.4124	52.4176	52.5324	40.9734	55.1747	42.4334	39.8325	37.916	38.0313	36.4652	38.5029	1.40399	2.97678	1.96504	1.88988	5.18206	5.59306	3.48595	9.40847	16.9362	10.3567	17.9968	0.5213	0.605574	0.486894	0.734701	0.272612	0.0601623	0.1211	0.268814	0.521571	0.461341	0	0.465083	0.566563	0	0.27978	0.275779	0.292722	1.17556	0.147163	0.53397	0.16412
USP6NL	4.48442	15.0421	18.435	25.0881	24.5423	56.0235	50.503	51.716	55.6143	48.814	57.404	55.792	52.1749	62.4561	46.7907	53.8643	55.3479	13.7057	14.8839	16.8045	14.1111	24.4059	25.0254	32.2951	37.0459	35.4614	47.2472	45.2672	0.912275	1.54421	0.639048	0.14694	1.2419	1.14308	0.968804	0.806443	1.25791	1.97718	0	0.89916	0.44066	0.575518	0	0	1.07331	0.74246	0.0294326	0.816661	2.2039
FAM83G	4.48198	4.94241	2.42212	6.43015	7.47773	9.25343	8.19271	14.3321	8.68536	7.96705	13.515	5.89352	9.39709	8.74174	8.205	8.54327	8.68989	15.7114	17.0007	4.47215	4.5357	10.3641	3.80041	21.5568	17.1566	32.6447	7.44657	8.00327	0	0.0302787	0.0304308	0	1.39335	0.391055	0.817428	0.448024	0	0.5602	0.371488	0.434077	0	0.447625	0	0	1.00826	0.402166	0.971275	0	0.515806
SDK1	4.47491	3.9217	14.1739	10.8575	10.2899	11.4662	10.6617	8.92	13.7285	9.86397	7.3845	19.1212	18.6539	17.1675	16.2991	17.3991	15.9092	25.2719	25.2034	25.0712	23.4975	13.5402	18.3567	30.5321	43.7217	48.3532	51.9976	40.9479	3.51877	0.999198	1.09551	0.205716	0.908708	0.691867	0.242201	3.0167	0.368168	1.51583	0.619147	1.05419	0	0.319732	0.217607	0.42899	1.95148	1.23743	0.323758	0.50256	0.0234457
POC1A	4.47471	2.04143	1.0765	4.91924	5.01711	37.6172	27.2716	28.0629	39.6445	24.9128	33.0212	24.7528	30.1549	28.3317	27.4978	27.401	27.5403	7.22054	8.26884	11.2481	10.3313	12.9552	10.1105	6.45101	12.3832	17.1529	12.4537	15.7948	0.293231	1.45338	0.121723	0.029388	1.27219	0.631704	0.605502	0.746707	0.92042	0.889729	0	0.868155	0.251806	0.735384	0.155433	0	0.585443	0.897139	0	0	0
SPIN4	4.46851	3.97542	8.61198	10.0844	9.29923	31.4818	26.0371	33.2746	32.9203	23.3953	41.5204	30.1225	28.8926	30.1222	32.0439	31.2559	32.2195	5.08112	4.76285	7.04703	5.79562	20.1432	11.1144	17.4698	22.4143	55.0699	27.3041	26.8893	1.53132	2.81592	1.21723	0	0.181742	0.120325	0.514677	0.209078	1.7488	0.922682	0	0.496088	0.472136	0	0.248693	1.01119	0.715542	1.17556	0.0294326	0.879481	0
MAMDC4	4.45279	3.06215	5.78618	4.81383	5.30471	13.7796	13.243	13.2297	11.9073	13.7843	11.2857	13.2277	12.623	12.428	11.5314	10.0019	10.1605	15.6445	10.9149	12.4001	11.7172	3.42685	5.16283	14.9455	20.3389	10.2918	21.0558	27.4398	0.390975	0.756968	0.547755	0	0.424064	0.300812	0.393577	0	1.01246	0.197718	1.08351	0.434077	0.409184	0.255786	0	1.34825	0.130099	0.0928075	0.11773	0	0.562698
MYO5B	4.45157	6.8764	8.83625	5.7274	5.68819	7.24181	7.63156	8.71955	8.54527	7.46121	10.5891	4.71482	6.45174	8.32045	4.21338	5.3135	10.0268	9.69425	8.9965	5.96287	6.42558	13.2895	6.52524	17.0291	14.9775	44.2365	16.391	11.5179	0.879694	0.272508	0.182585	0.0587761	0	0	0.817428	0.0597365	0.368168	0.395435	0.0309574	0.403072	0.251806	0.383678	0.124347	0.0306421	0.130099	0	0	0.15705	0.844047
TRIM41	4.44562	14.7198	16.1026	26.0368	25.6608	61.0525	62.7359	42.8962	59.2566	61.4601	45.7003	53.4346	51.1931	49.7121	45.4601	46.4671	47.3265	40.5821	40.4181	47.1609	45.42	30.7581	54.855	47.441	49.3945	58.3921	79.2161	71.3942	1.17292	1.39282	0.213016	0.44082	0.242322	0.932516	1.12018	0.597365	0.951101	1.61469	0.928721	0.682122	0.472136	0.735384	0.248693	3.27871	0.943214	0.433102	1.23617	0.28269	1.17229
SETD1A	4.44364	8.05828	6.10015	6.95721	7.44577	73.9268	63.5215	62.6405	62.8988	61.0807	57.6827	56.1849	53.2969	53.293	49.4518	53.2392	47.1928	29.417	27.9156	31.3051	26.8992	61.0982	63.5314	39.7879	52.0925	52.4699	74.7653	79.2281	1.53132	1.72589	1.46068	0.235104	2.39293	0.78211	1.27155	0.985653	0.736336	2.47147	1.02159	1.45726	0.88132	1.18301	0.714993	0.796695	1.04079	1.29931	0.264893	0.691021	0.304795
TMSB15A	4.44224	0	1.0765	6.11391	5.65623	43.4509	35.4643	22.0494	43.4268	35.662	25.2188	39.814	36.8871	31.5967	42.7991	36.4652	38.6366	3.07542	4.6967	3.11696	2.83482	4.68057	5.73647	21.076	36.7345	15.5279	29.9147	50.0098	1.23809	0.575296	0.821633	0.29388	0.151451	0.0601623	0.333026	0.149341	0.736336	0.5602	0.526275	0.372066	0.377708	0.255786	0.09326	0	0.0975739	0.464038	0.147163	0.628201	0
NOG	4.43646	7.03756	1.52504	6.11391	7.47773	2.21278	2.13235	8.21843	1.68104	1.77046	8.7778	2.75031	3.36612	2.94902	2.43932	2.18791	1.87167	5.74969	6.41662	3.52352	3.0868	9.61189	7.74424	12.3811	14.6661	19.139	19.0444	17.8274	0.162906	0.423902	0.152154	0.029388	0.938998	0.451217	1.90733	0.627234	0.429529	0.164765	0.0619147	0.372066	0.188854	0	0.0310867	0	0.162623	0.340294	0.0882978	0.03141	1.43019
C1QTNF6	4.43375	3.86797	9.59877	12.5792	13.869	33.3928	38.719	20.3456	29.9785	35.2827	20.2029	17.5496	20.4772	21.1698	17.5188	21.254	24.5991	9.96167	10.3195	14.6361	13.9851	40.4535	22.7308	52.8903	68.5227	66.0839	120.472	80.0327	1.40099	1.4231	1.52154	0.205716	0.878418	0.210568	1.30183	0.657102	0.674975	1.38402	0.402446	1.1472	0.44066	0.383678	0.0621733	2.84972	0.0975739	0.433102	0.0588652	0.34551	1.17229
ZNF865	4.43296	3.76053	3.49862	1.61632	1.85345	11.8685	10.8862	11.8265	9.80605	11.255	8.91713	8.25093	8.55556	8.21513	8.75939	7.08467	6.55084	11.0314	8.7319	12.0613	10.4573	54.0773	44.6728	22.7588	23.9708	21.2696	23.0245	27.3974	0.0651625	0.24223	0.213016	0.205716	0.787547	0.360974	0.423852	0.448024	0.613613	0.428388	0.216702	0.465083	0.125903	0.671437	0.341953	1.22568	0.0975739	0.278423	0.264893	0.03141	0
NEK8	4.42283	1.77282	2.01843	2.60017	3.03583	9.85691	12.9063	9.02023	8.82545	9.99043	7.3845	5.76256	4.20765	7.16191	6.32007	5.62606	6.95192	2.33999	2.91063	4.13335	4.28372	3.51043	2.58141	3.8065	5.32686	10.1112	8.00292	7.70685	0	1.12031	0.426032	0	0.302903	0	0.423852	0.448024	0	0.131812	0	0.620111	0.283281	0.575518	0.155433	0	0.813116	0.154679	0	0	0
ACTG2	4.41694	12.6784	6.50384	151.583	146.199	1.50871	0.448915	1.2027	1.40086	0.126461	1.11464	27.5031	24.9654	25.172	30.3807	24.588	26.6044	94.4688	131.442	39.504	25.9543	281.002	39.5817	75.4488	46.4889	12.964	41.8549	48.189	0.0325812	0.69641	3.98644	0	0.848127	0.631704	0.151376	1.43368	0.122723	0.428388	0	1.82933	0.22033	0.0959196	0.497387	0.0306421	0.748067	0.154679	0.0294326	1.5705	0.656481
ADAMTS13	4.40811	2.79354	2.7361	4.46245	4.28212	20.1161	19.1911	6.01349	17.2306	18.8427	5.9912	7.85803	8.97633	9.58432	6.87446	8.02234	10.5616	13.5051	10.3857	11.3837	12.4102	4.42983	3.94383	19.9941	26.0462	23.328	30.899	30.4886	0	0.605574	0.73034	0.675925	0	0	0.1211	0.627234	0.092042	0.131812	0	0.186033	0.535087	1.18301	0	0.796695	0.552919	0.433102	0	0.910891	2.57903
BCORL1	4.40524	1.93399	5.33763	2.88127	3.83473	45.4625	60.4914	35.8805	46.6488	59.4367	36.7832	47.934	47.4062	53.293	48.1212	49.2801	51.2035	23.6005	22.822	27.3072	27.2142	32.8476	26.8897	60.5433	81.2864	61.1727	58.631	71.3095	2.28069	2.72508	0.456463	0.029388	0.333193	0.992678	0.938529	0.86618	0.736336	1.84536	0.526275	1.39525	0.723941	0.415652	0.341953	0	1.30099	1.17556	0.588652	1.38204	0.187566
PROSER3	4.40009	4.19031	2.91551	3.26778	2.90801	35.9073	30.414	30.5686	34.4613	27.8215	33.4392	31.825	27.49	30.6488	23.8389	25.8382	29.1446	14.0399	14.5532	10.0962	8.81943	17.9701	12.9788	20.3547	26.2884	37.917	46.9048	36.0359	0.912275	1.36254	0.791202	0.029388	0.212032	0.481299	0.454127	0.149341	0.92042	0.692012	0.0619147	0.961171	0.283281	0.479598	0.0621733	0.0306421	0.487869	0.773396	0.382624	0.0942301	0.0468915
RSKR	4.39054	2.41748	6.18986	3.86512	3.45126	15.7912	18.9667	14.733	17.6509	15.1753	17.8343	14.0135	18.0929	17.5888	13.638	16.2531	16.3103	7.68854	5.75512	9.14759	6.48858	1.92238	3.44188	29.2099	25.4928	22.9307	16.177	22.2736	0.26065	0.121115	0.0304308	0.0587761	0.181742	0.330893	0.0908253	0.448024	0.429529	0.428388	0	0.124022	0.157379	0.223812	0.0621733	0.214495	0.390296	0.587781	0.412056	0.0628201	0.77371
REC8	4.38627	1.02072	1.30077	2.28393	2.1091	39.4276	52.6353	20.947	39.3643	54.6312	21.4568	28.2889	34.3625	43.0768	25.8347	31.0475	34.6259	1.40399	1.52147	6.91151	6.86655	4.17908	1.29071	39.3872	62.2274	76.2312	137.847	125.766	0.619044	0.514738	0.121723	0.176328	0.212032	0.300812	0.363301	0	0.245445	0.5602	0.433403	1.02318	0.283281	0	0	0	0.195148	0.680588	0.441489	0.18846	0.468915
ENSG00000258634	4.38615	2.63237	2.7361	2.98668	3.45126	12.1703	13.8041	9.52135	14.1487	13.6578	9.33512	12.8348	10.6594	13.5866	11.0878	11.5647	11.6311	4.01141	3.83674	3.86231	6.23659	9.1104	7.52912	19.0725	22.8986	21.7391	18.5308	20.0293	0.195487	0.514738	0.152154	0	0.302903	0.180487	0.211926	0.0298683	0.582933	1.21926	0.309574	0.527094	0.0944271	0.767357	0.0310867	0.122568	0.0650493	0.0928075	0	0.12564	0.750264
FJX1	4.38472	14.7198	15.8783	28.6019	29.9109	10.561	10.1006	18.0405	10.9267	12.2667	19.2276	23.4431	19.9162	24.0135	19.4037	20.5247	22.7274	21.1936	21.9621	17.8886	19.2137	46.2207	47.4693	16.7085	25.6312	19.139	26.1486	28.5831	1.33583	1.09003	0.426032	0.14694	0.787547	0.601623	0.393577	0.985653	0.306807	0.988588	0.278616	0.465083	0.157379	0.575518	0.808253	0	0.585443	1.6396	1.64823	0.659611	0
PCDHGA10	4.38456	9.40133	20.6777	18.6931	19.5571	34.5998	38.27	48.2081	40.0647	37.9383	50.5768	24.6218	21.5993	24.0135	25.0585	24.3796	25.936	29.0159	25.2034	11.2481	12.6622	1.25373	0.860471	44.9567	41.9922	27.553	53.0675	46.5799	0.651625	2.21035	0.699909	0.176328	0.969288	1.02276	1.60458	1.04539	0.981781	1.28516	0.402446	0.961171	0.377708	0.351705	0	1.04183	0.683017	0.618717	0.735815	1.75896	1.82877
ZFHX3-AS1	4.38293	1.39677	2.42212	2.60017	4.37799	14.1819	15.5998	13.2297	12.888	12.5197	10.1711	10.4774	10.9399	10.4269	11.7531	10.3144	12.4332	6.15083	5.09361	4.87871	5.16566	4.17908	4.58918	3.9267	6.60668	7.51117	11.2982	8.89252	0.814531	0	0.547755	0.0881641	0.121161	0.0300812	0.1211	0.328551	0.0613613	0.329529	0.0619147	0.124022	0.755417	0.223812	0.0621733	0	0.715542	0.0618717	0.11773	0.3141	0.609589
GLIS2	4.37682	5.26474	3.13979	8.25729	7.92511	26.8551	28.0572	25.858	24.5151	29.5919	24.2434	35.6231	32.8197	28.5423	36.1464	30.735	29.813	30.6204	24.6081	34.4898	33.5138	87.7608	44.9596	131.985	98.5468	51.3504	53.8807	62.9252	2.05262	1.57449	0.760771	0.14694	0.181742	0.691867	0.787153	0.836312	1.56471	2.66919	0.309574	1.48827	1.2905	0.671437	0.0310867	1.71596	0.390296	1.48492	1.4422	0.691021	0.187566
GBAP1	4.36592	1.88027	2.19785	2.95154	2.84409	9.65575	11.6718	7.71731	6.1638	10.8757	6.40919	7.85803	7.15301	8.5311	5.10041	7.91816	8.68989	3.61027	3.43984	2.43936	2.96081	2.00596	1.93606	8.29416	10.8267	6.93339	14.508	16.1759	0.130325	0.575296	0.486894	0	0.151451	0.180487	0.423852	0.448024	0.490891	0.296576	0	0.27905	0.0629514	0.0639464	0	0	0.552919	0.680588	0	0.37692	0.633035
PAK4	4.35895	5.74824	7.84946	7.09776	8.14881	55.9229	47.3606	41.3928	52.8126	44.6408	38.7338	43.2192	38.8507	38.5479	39.6945	32.2977	35.6954	33.4284	25.6003	30.8308	29.2301	46.2207	33.1998	56.5766	61.7431	97.1036	62.0548	65.0001	1.0426	1.81672	1.64327	0.0587761	2.24148	1.20325	2.08898	2.41933	1.22723	2.50442	0.247659	2.29441	0.786893	1.95037	0.9326	1.53211	1.8539	1.88709	0.294326	1.22499	0.32824
BEND3	4.35786	2.9547	5.02366	5.79767	6.32731	21.122	17.8444	29.2656	21.9936	19.7279	29.956	20.6928	19.215	17.7995	16.2991	20.6289	15.107	7.88911	8.93035	6.97927	7.37052	9.69548	9.10665	5.00855	9.02798	26.5419	16.9474	18.5473	0.553881	0.211951	0	0.0587761	0.0605805	0	0.575227	0.17921	0.184084	1.08745	0.154787	0.124022	0.0314757	1.15104	0.248693	0	0.487869	0.0928075	0.147163	0.628201	0
MNT	4.35245	6.17802	6.18986	4.95438	5.43254	26.2516	29.5162	25.6575	27.4569	25.4187	26.6121	21.3476	25.2459	25.172	24.0606	22.7126	27.2729	26.2079	26.7249	24.6646	20.9776	29.7551	31.7657	48.8033	51.0894	42.6115	44.8078	48.1466	0.684206	0.878083	1.00422	0.0587761	0.363483	0.571542	0.847703	0.776575	0.644294	1.15335	0.216702	0.775138	0.188854	0.735384	0.155433	1.1644	0.715542	0.711524	0.618084	0.43974	0.093783
GLIS3	4.35071	11.3353	12.0657	12.7197	12.1753	7.8453	13.5797	25.9582	7.56467	10.3698	26.0547	39.945	42.2168	61.0869	37.6987	52.7183	61.6314	4.54627	4.23365	3.45576	3.0868	29.0028	9.39347	94.2809	56.4854	35.642	100.914	63.8568	1.85713	0.24223	0.213016	0.14694	2.42322	0.481299	3.54219	0.567497	1.44199	0.889729	0.0309574	0.744133	0.283281	0.159866	0.09326	0	0.552919	1.23743	0.67695	1.31922	2.01633
SLC25A22	4.34698	4.24403	5.15822	7.90592	8.8838	31.9847	31.6485	38.4863	29.8384	33.0064	34.8325	26.8483	27.2095	24.856	22.3974	24.7963	25.0002	14.1068	11.2456	11.3837	10.3313	23.6536	21.8703	27.6873	39.5017	44.1642	51.9548	52.974	1.85713	0.69641	3.74299	0.235104	1.09045	0.0902435	3.57246	0.597365	1.93288	3.03167	0.247659	0.744133	0.975747	0.831303	0.217607	0	1.20341	0.649653	0	1.28781	1.10195
CAMK4	4.34082	1.45049	5.69647	3.09209	4.21821	9.15285	6.73373	11.2252	9.38579	7.71413	11.8431	9.5606	11.9217	14.1132	11.6422	13.2317	11.7648	0.601712	0.396905	1.55848	0.692955	7.10444	4.30235	7.49279	11.1034	4.08059	9.75758	10.2052	0.912275	0	0	0	0.0302903	0.120325	0.1211	0.149341	0.245445	0.5602	0.154787	1.08519	0.409184	0	0.27978	0	0.42282	0	0	0.47115	0.211012
DNAJC6	4.33787	3.22331	4.61997	4.14621	4.85733	4.02323	6.6215	7.41663	4.06251	7.46121	6.96651	9.82254	14.1658	11.4801	12.1966	12.294	12.0322	2.00571	1.52147	3.79455	4.03174	2.34029	1.50582	19.7136	19.8201	19.2113	20.4567	18.5473	0.619044	0.272508	0.121723	0.205716	0	0.0300812	0.211926	0.418156	0.245445	0.856776	0	0.310055	0.0629514	0.0959196	0	0.122568	0.162623	0.37123	0	0	0
MXD3	4.33587	0.913272	1.6596	3.90025	4.15429	38.5224	21.5479	7.61708	28.8578	21.2455	9.89244	19.776	13.4645	10.6375	18.0732	14.2735	10.9626	7.01997	4.82901	5.35303	5.10267	8.191	8.81983	18.4315	36.2503	20.5113	20.7562	32.5636	0.130325	0.605574	0.699909	0.029388	0.0605805	0.571542	0.666053	0.477892	0.613613	0.527247	0	0.248044	0.283281	0.351705	0	2.48201	0.617968	0.0618717	0.441489	0.12564	0.468915
IKBKE	4.32934	2.52493	8.61198	12.6495	14.0287	17.0987	22.558	28.0629	18.6315	20.7396	27.866	11.1322	14.7268	14.8504	12.1966	13.0233	13.9038	8.2234	10.2534	6.64047	5.85862	14.2089	7.88765	4.24725	6.98717	5.20004	9.84317	10.8828	0.977437	2.08923	2.34318	0.382044	0.787547	0.721948	1.211	0.17921	0.674975	0.692012	0	0.868155	0.755417	0	0.37304	0	0.975739	0.0309358	0.0294326	0.50256	0.140674
LAD1	4.32272	6.17802	17.2688	10.7872	11.3125	2.21278	2.24458	1.70382	3.0819	2.90861	1.11464	6.54836	6.8725	5.58208	5.87655	6.14699	5.48132	54.1541	45.1148	41.2658	44.9791	2.42387	6.81206	2.60444	3.63195	13.8307	1.88304	1.56678	0.684206	1.21115	0.608617	1.29307	2.33235	5.71542	7.56878	0.477892	1.44199	0	0	1.82933	0.0629514	0.0319732	0.155433	0	0.195148	0	0.176596	0.18846	0
SLITRK5	4.31953	0.322331	6.41413	2.52989	1.72563	13.0755	20.2012	20.4459	14.7091	21.3719	22.5715	18.0735	24.5446	36.6521	19.4037	24.4838	35.1606	1.00285	1.19071	2.64264	3.0238	39.1162	5.23453	41.4307	51.5391	20.5113	15.6635	35.5701	0.162906	0.333066	0	0.205716	0	0	1.24128	0.0597365	0.674975	1.08745	0	0.0310055	0.22033	0.383678	0.683907	0	0.260197	0.866203	0	0.40833	1.33641
ZNF707	4.30574	3.16959	2.28756	4.74355	4.85733	14.6848	11.784	12.4279	16.3901	13.6578	11.7037	11.3941	8.27505	8.42578	9.97906	9.79351	10.2942	14.4411	11.9071	13.9585	13.6701	9.19399	11.8315	9.376	11.7606	13.0001	13.3953	15.329	0.390975	0.69641	0	0.029388	0.878418	0.360974	1.54403	1.01552	1.53403	2.17489	0.46436	0.5581	0.503611	0.159866	0	0	0.42282	0.804332	0	0.37692	0.140674
SETD1B	4.30532	12.947	7.22151	4.3219	4.7295	82.7779	81.8148	76.9726	70.7437	77.1413	78.7215	93.7725	76.0183	67.9328	82.6044	77.5146	64.0378	28.481	28.974	25.0712	26.5843	63.7728	76.797	21.0359	40.8162	61.2811	55.1217	69.7428	1.5639	1.4231	1.12594	0.411432	0.696676	0.872354	0.575227	0.746707	0.92042	2.10899	0.278616	1.17821	1.63674	0.639464	0.55956	0	0.813116	0.74246	0.618084	1.35063	1.26607
SBNO2	4.30048	18.158	13.1422	26.3531	28.7285	39.9306	38.8312	41.1924	33.7608	38.8236	40.5451	34.9682	30.1549	25.6986	32.0439	23.9628	23.3959	47.0672	36.9783	35.5062	37.6715	55.1639	51.198	58.1392	50.4668	58.8977	43.2243	46.3681	0.944856	2.57369	0.669479	0.323268	2.21119	1.20325	1.63486	1.37394	2.73058	1.54879	0.216702	1.98435	1.25903	1.24695	0.37304	0.704769	1.59371	1.85615	0.706382	0.28269	0.398578
NAT14	4.2928	11.6576	13.2768	26.5639	28.7285	32.387	38.0456	23.653	29.6983	33.2593	24.2434	23.7051	20.337	23.8028	21.3995	23.2335	23.1285	33.8296	29.5032	47.2287	47.6249	29.6715	28.8258	80.257	71.8088	48.8948	95.0508	71.3519	2.6065	2.51313	2.76921	1.08736	1.75684	1.68455	1.211	1.37394	1.34995	3.29529	0.804891	2.2634	1.22755	0.70341	2.70454	0	2.04905	1.94896	0.0882978	2.48139	0.211012
C21orf58	4.29062	1.7191	1.52504	4.25163	4.69755	43.1491	36.0255	19.5438	49.5906	35.915	22.0142	29.4676	26.929	20.7485	26.9434	22.2959	19.3851	6.41826	5.15976	5.35303	6.1106	6.8537	6.59694	18.5116	31.9957	37.1947	42.6252	37.0945	0.944856	0.635853	0.578186	0.176328	0.696676	1.05284	0.908253	0.388288	0.859059	1.51583	0.0928721	0.5581	0.44066	0.0319732	0.18652	0	0.715542	0.278423	0	0.18846	0.492361
ADAMTS7	4.27959	19.125	10.8098	16.0227	17.7996	31.6829	31.0874	23.0517	28.7177	27.1892	22.1535	32.6108	27.49	26.2252	29.4937	25.1089	21.7916	52.6164	43.7918	43.7729	41.0103	66.2803	68.5509	164.881	191.663	75.2201	132.883	199.023	2.89973	1.75617	2.28231	0.764089	3.1199	2.7073	2.84586	1.10513	1.93288	2.10899	0.340531	1.58128	1.07017	0.863277	2.02063	1.19504	1.26846	0.649653	0.79468	2.8269	0.0703372
EDA2R	4.27367	48.9943	36.0627	58.7849	56.9138	16.9981	23.9047	14.1317	17.6509	26.051	12.4004	26.4554	33.521	42.8661	29.161	34.9024	40.9093	98.7476	109.016	36.4548	37.4196	13.791	20.4362	23.1595	19.232	18.6696	10.2283	10.2476	3.38845	3.8454	4.07773	0.235104	2.21119	2.67722	4.57154	1.43368	3.25215	0.889729	0.650105	6.97624	0.786893	1.21498	0.9326	0	1.69128	2.22738	0.0882978	0.691021	0.375132
KIAA1958	4.26295	8.43433	8.74654	8.50325	7.79729	35.505	31.7608	27.0607	34.1811	34.271	26.8907	26.1934	30.4354	31.2807	31.933	33.1312	32.3531	10.4297	9.26111	9.35087	10.2053	9.02682	12.5485	104.939	84.3995	66.0116	86.9195	80.9219	1.27067	1.66533	0.121723	0.029388	1.878	0.872354	0.696328	0.328551	0.828378	2.47147	0.433403	1.1162	0.692466	1.53471	0	2.84972	0.780591	0.154679	0.11773	1.69614	0.539252
PGGHG	4.25826	3.27703	6.99724	18.7634	22.6569	44.7584	47.8095	39.3883	41.1854	47.4229	34.9719	27.765	32.1184	32.1233	24.2824	31.2559	24.0643	44.9278	33.34	24.4613	24.8204	13.1223	9.03495	79.9765	81.0097	112.848	61.9264	75.5017	1.72681	2.81592	2.19102	0.0587761	0.302903	0.27073	1.15045	1.43368	2.45445	1.41698	0.123829	0.403072	1.22755	0.575518	0	0.275779	0.878165	3.09358	1.23617	0.753841	0.0234457
KLF16	4.25551	4.88869	4.66482	5.86795	7.73338	14.383	13.3552	21.3479	13.3082	14.1637	18.2522	15.847	15.2878	16.6409	15.6339	14.5861	11.7648	16.8479	15.2147	16.3979	15.056	28.7521	36.2832	22.7588	18.644	25.4585	15.7063	15.4984	0.619044	0.968919	0.73034	0.0587761	0.605805	0.451217	0.635777	0.68697	0.674975	0.692012	0	0.372066	0.314757	0.479598	0.341953	0	0.455345	0.340294	0.176596	0.879481	0.211012
KRBA1	4.25102	6.98384	5.29278	7.83564	9.93835	21.2225	23.4558	19.4436	20.4526	23.2689	16.441	21.0857	19.6357	16.5356	20.6234	18.1284	17.5135	19.4553	18.2576	13.4842	15.497	16.5492	19.3606	35.4605	37.1842	21.3057	32.0973	34.6808	0.456137	0.575296	0.152154	0.117552	0.272612	0.240649	0.484402	0.716839	0.368168	1.28516	0.557232	0.589105	0.88132	1.21498	0.155433	0	0.455345	0.433102	0.353191	0.50256	0.16412
NTN1	4.2422	0.322331	2.37727	0.773023	0.894771	44.859	26.3738	25.5573	43.707	30.8565	23.6861	59.0662	40.9545	30.6488	62.868	40.1117	29.5456	1.13657	1.05841	2.50712	2.96081	25.3252	8.81983	27.567	22.5527	9.20841	15.7491	15.7948	0.195487	0.363345	0.426032	0.411432	0	0.27073	0.393577	0.657102	0.767017	1.71355	0	0	0.0314757	0.0959196	0	1.10312	0.195148	0.37123	0	0.15705	0.492361
ENSG00000288398	4.2405	3.27703	3.09493	4.42731	5.56036	6.63833	8.41716	5.51236	7.42458	9.23166	5.57321	6.41739	5.46995	5.47675	5.10041	5.10513	4.67917	6.08398	6.35047	4.13335	5.92161	8.60891	7.09889	2.44417	4.80801	7.33062	8.3453	7.41043	0.130325	0.24223	0.121723	0.176328	0.0605805	0.27073	0.514677	0.0896048	0.368168	0.164765	0.0309574	0.0310055	0.283281	0.0319732	0.124347	0	0.227672	0.494973	0	0	0.93783
BMAL2	4.23867	3.70681	6.01045	22.4528	20.356	24.944	20.9868	46.2036	21.2931	22.0042	45.143	22.5264	26.0875	29.4902	21.9539	31.0475	26.3371	12.2348	11.3779	6.77599	9.38639	7.68951	8.31789	3.48595	3.32064	6.68061	6.20548	5.58958	0.358394	4.14818	0.395601	0.352656	0.0302903	0.51138	0.363301	0.298683	0.429529	0.494294	0.247659	0.775138	0.125903	0.0639464	0	0	0.390296	1.14463	0	1.35063	0.187566
ENSG00000287315	4.23688	2.36376	4.17143	2.21366	2.30084	6.23601	8.41716	4.81079	5.74354	7.71413	6.68785	8.25093	16.4099	12.744	9.53554	13.2317	10.8289	2.67427	3.50599	4.53991	3.14979	0.334327	7.09889	7.53286	7.36766	7.94451	6.20548	6.60587	0.456137	0.0302787	0.0304308	0.029388	0.121161	0.0300812	0.302751	0.268814	0.306807	0.428388	0	0.27905	0.125903	0.127893	0.155433	0.980548	0.390296	0.433102	0.0294326	0	1.96944
TENM2	4.22928	22.8318	2.64639	4.25163	4.56972	3.21858	6.06036	6.71506	3.0819	4.04676	8.63847	21.8715	18.5137	18.3261	20.6234	20.2121	21.1231	2.80799	2.71218	1.0164	1.25992	14.8775	8.03106	18.9123	24.6972	18.6696	36.5909	29.4724	0.553881	0.363345	0.517324	0.029388	0.181742	0.0300812	0.302751	0.17921	1.07382	0.461341	0.0309574	1.36424	0.377708	0.89525	0.0310867	1.01119	0.260197	0.494973	0.0294326	0.816661	0
HOOK1	4.22685	0.161166	3.18464	0.351374	0.57521	10.4604	12.0085	5.41214	7.42458	12.0138	4.73722	8.25093	13.0437	19.4846	10.3117	11.1479	22.5937	0.200571	0	1.15192	0.944938	1.8388	0.286824	27.0462	16.6724	47.9559	21.655	12.3225	0.130325	0.484459	1.5824	0	0.0302903	0.240649	0.514677	0.358419	0.122723	0.362482	0.154787	0.837149	0.125903	0.255786	0.155433	0.367705	0.227672	0	0	0.0942301	0.0703372
JADE3	4.21142	1.50421	3.8126	5.58685	5.33667	29.3696	24.5781	31.3704	33.7608	26.6833	28.9807	27.765	34.7833	35.2829	30.1589	31.6726	32.3531	6.08398	6.01972	11.1804	12.8512	13.8746	9.32177	14.2243	19.232	37.1947	26.7477	22.6548	0.358394	2.30118	0.152154	0.176328	0.272612	1.14308	0.484402	0.328551	1.04314	0.461341	0	0.961171	0.377708	0.0959196	0.497387	0.674127	0.487869	0.247487	0.206028	0.37692	0.445469
RND2	4.21076	0.161166	1.34562	1.93256	1.46998	7.34239	12.0085	10.0225	8.96553	14.0372	9.47445	10.0845	11.9217	13.6919	11.5314	11.773	12.5669	1.47085	1.19071	0.542079	1.32291	9.36115	4.15894	32.3352	63.9223	49.2198	91.7982	115.306	1.10776	0.393623	0.334739	0	0.302903	0.150406	0.726603	0.298683	0.644294	0.724965	0	0.124022	0.66099	0.0639464	0.0310867	0	0.130099	0.494973	0.647517	0.659611	0
SYT6	4.19945	4.88869	2.7361	2.07311	2.01323	8.04646	5.8359	23.3524	8.54527	5.69075	19.3669	3.79805	4.0674	6.84594	2.88284	6.35536	7.35299	5.21484	5.82127	9.14759	5.98461	5.9343	2.438	10.538	12.314	31.8141	5.00718	7.36809	0	0.0908361	0	0.235104	0.696676	0.0902435	0	0.119473	1.04314	0.164765	0.123829	0.0930166	0.346233	1.82247	0.4663	0	0.0650493	0.216551	0	0	0
POTEF	4.19568	10.2609	16.596	11.9819	15.1792	5.12962	5.38699	2.40539	5.1832	4.67906	1.95062	4.84579	6.73225	5.16079	5.54392	6.0428	6.28346	0.0668569	0	1.62624	1.07093	0.668653	1.86435	5.08868	4.60047	0.433337	3.63769	8.85018	0.0325812	0	0.0304308	0	0.0302903	0	0	0.0597365	0.0306807	0.0659059	0	0.0620111	0.0629514	0	0	0.0612842	0.0975739	0.0309358	0.0294326	0	0.16412
HOXA2	4.19131	0.805828	2.19785	3.33805	3.57908	5.12962	6.95819	4.51011	5.32329	7.96705	4.73722	4.19095	10.5191	11.2695	5.21128	9.27258	11.6311	1.53771	1.52147	0.27104	0.188988	1.33731	0.860471	11.4195	17.4333	8.30562	34.7935	35.2313	0	0.24223	0.0608617	0	0.484644	0.0300812	0.423852	0.17921	0.092042	0.0329529	0	0.0930166	0	0.0959196	0	0.367705	0	0.309358	0	0	0
KDM4A	4.18068	11.7651	13.9048	31.6588	30.0707	47.2729	44.1059	42.8962	45.388	47.17	40.5451	36.8018	43.1986	41.3916	37.9204	40.7368	43.8505	26.3416	29.0402	24.258	28.5371	42.0416	29.256	18.6719	30.3354	37.8809	45.9205	45.6483	1.23809	3.87568	0.912925	0.764089	0.787547	1.20325	0.908253	1.64275	1.25791	2.07603	0	1.89134	0.66099	1.72655	0.808253	0.0612842	1.46361	0.989947	0.11773	0.25128	0.867493
CDK20	4.17105	2.9547	4.93395	7.58968	7.44577	14.5842	18.7422	13.2297	15.2694	19.475	16.1623	13.3587	18.2332	18.1154	15.6339	18.5452	19.3851	15.1097	14.1563	14.8394	15.623	4.51341	7.2423	26.8458	22.1376	34.0892	47.9747	26.8893	0.423556	0.484459	0	0.558372	0.514934	0.391055	0.756878	0.358419	0.153403	1.64765	0	1.95335	0.818368	0.927223	0	1.77724	0.715542	0.618717	0.441489	0.879481	0
ZNF892	4.16489	5.42591	9.46421	8.74922	8.34054	38.623	36.6988	31.5708	34.4613	40.594	32.1853	36.2779	36.3261	36.0202	30.9351	32.9229	36.8986	5.21484	4.89516	5.08199	6.92955	7.18802	10.6125	5.93012	10.1695	16.1418	16.5194	21.6808	2.15036	0.93864	0.486894	0	0.0605805	0.541461	0.272476	0.238946	0.429529	1.18631	0.0928721	0.837149	0.188854	0.127893	0	0.122568	0.260197	0.0928075	0.853545	1.22499	1.52397
CLDN11	4.164	14.0214	56.1124	133.452	142.141	0.100581	0.112229	1.10247	0	0.252922	0.557321	4.05998	5.32969	6.95127	4.1025	4.06326	6.41715	30.6204	27.7833	12.8066	12.5992	6.43579	12.2617	66.233	44.3098	7.51117	49.2158	40.3551	0.325812	0.363345	0.273878	0.117552	0.424064	0.180487	0.938529	0.209078	0.337487	0.0988588	0.0309574	0.868155	0.125903	0.0639464	0.310867	0.122568	0.325246	0.587781	0	0.15705	0
DBF4B	4.15822	1.66538	1.56989	3.26778	4.28212	61.4548	43.5448	37.3838	58.4161	42.238	36.7832	44.7908	41.6558	41.7076	38.253	38.3406	42.781	7.95597	10.1872	7.65687	7.49651	10.782	9.60859	16.5883	30.0587	30.2975	33.8091	38.5343	0.358394	0.726689	0.334739	0.411432	0.545225	0.872354	1.78623	0.418156	1.19655	0.527247	0.0928721	1.45726	0.409184	0.927223	0.124347	1.25633	0.617968	1.29931	0.206028	0.973711	0.820601
HMMR	4.15769	0.322331	1.12135	9.206	8.43641	104.906	56.5633	36.9829	112.069	64.7481	35.8078	48.7198	41.9363	49.2908	46.6798	48.4466	47.8613	5.08112	6.94583	3.99783	4.22073	12.9552	8.38959	8.89518	16.1881	18.1279	14.6792	22.189	0.456137	1.4231	1.09551	1.969	0.545225	0.51138	0.635777	1.13499	0.153403	1.48288	0.835849	0.310055	1.38493	0.543544	0.714993	0.337063	0.748067	0.0928075	0.11773	0	0.703372
FSIP2	4.14963	40.9361	45.0335	41.2865	40.776	42.6462	42.4225	11.1249	39.3643	41.2263	11.8431	30.2534	34.082	42.7608	33.2635	38.1322	40.2409	3.81084	3.83674	4.13335	3.71676	2.34029	4.15894	16.7486	35.8352	35.0281	59.2302	59.3682	1.82455	2.2709	0.426032	0.764089	0.181742	1.83495	0.968804	1.25447	1.1045	0.461341	0.216702	1.45726	0.409184	0.511571	1.95846	0	0.325246	0.216551	0.588652	0.722431	0.304795
FAM86B3P	4.14799	0.913272	1.21106	1.82715	1.88541	10.9633	11.784	8.41888	11.4871	12.3932	10.0318	6.54836	7.71403	7.05659	7.98324	6.66792	8.02144	3.67713	2.77833	1.0164	1.5749	0.417908	1.07559	4.48766	4.28916	5.27227	5.39234	3.72639	0.130325	0.363345	0.0912925	0	0.484644	0.0300812	0.0302751	0.0298683	0	0.494294	0	0.589105	0.157379	0.0319732	0	0	0.162623	0.0309358	0	0.12564	0.117229
CDYL2	4.14354	14.0751	12.4246	26.9504	26.5875	10.8627	13.1308	27.0607	10.6466	14.796	28.702	14.6683	13.4645	16.3249	12.9728	14.2735	18.9841	11.5662	10.981	15.1105	14.678	14.8775	12.1183	10.1373	12.6945	7.36673	11.8118	16.2606	0.228069	0.302787	0.821633	0	0	0.872354	0.423852	0.388288	0.490891	0.164765	0.185744	0.496088	0.472136	0.0319732	0	0	0.715542	0.835268	0.382624	0.56538	2.60248
LRRC1	4.14342	21.2201	15.8335	40.8999	35.5352	19.5127	28.7306	13.9312	20.1724	26.9362	18.3916	33.3966	41.6558	40.2331	31.0459	35.215	39.4388	26.6759	28.3787	40.0461	39.7504	12.788	31.9091	31.4537	27.8795	35.7503	29.0587	21.2997	0.847112	5.51073	1.61283	0.499596	0.636096	0.451217	1.63486	0.746707	2.82262	1.35107	0.0309574	0.868155	1.1646	0.127893	0.0621733	0	0.91069	1.88709	0.11773	0.50256	0.211012
WDHD1	4.13576	4.6738	6.50384	21.0122	19.2376	107.722	91.8032	97.6189	105.485	96.2369	107.981	73.9965	77.9819	81.3087	78.6128	80.6402	80.2144	12.7028	14.5532	12.0613	12.4732	18.0536	14.3412	17.4297	31.6844	56.2616	26.1914	39.3812	1.98746	1.33226	0.486894	1.38124	0.636096	0.451217	0.787153	0.507761	2.51581	1.41698	1.17638	1.6743	1.2905	1.08709	0.65282	0.122568	0.520394	1.05182	2.32517	2.66985	0.398578
UBASH3B	4.12577	29.6008	13.1871	30.7452	29.3677	6.94007	6.6215	21.849	7.56467	5.43783	20.2029	8.90577	12.623	15.9037	11.0878	12.7107	16.9787	10.6971	11.5764	13.1454	11.7802	12.788	8.60471	11.0188	10.4462	32.6808	11.983	8.89252	0.293231	1.48366	0.578186	0	0.484644	0.391055	0.968804	1.7921	0.674975	0.692012	0.46436	1.02318	0.22033	0.223812	0	0	1.39856	0.123743	0	0.43974	0.32824
KCTD15	4.12484	2.47121	9.77819	18.2012	18.8541	40.2323	40.1779	68.2531	40.0647	39.4559	67.9931	51.4701	46.705	50.5547	51.1149	45.842	45.0538	30.8879	27.8495	16.8722	23.2455	91.7727	49.6922	40.5492	72.6043	75.6173	91.2419	110.521	1.14034	1.69561	2.13016	0.14694	1.48422	0.300812	1.30183	0.86618	1.65676	1.15335	0	0.27905	0.818368	0.639464	0.0310867	0.122568	0.325246	1.67054	0.11773	0.785251	1.31296
KIAA0753	4.12302	5.53335	14.6224	20.5202	20.0045	49.7875	49.044	50.814	53.2329	50.2051	55.1747	45.1837	52.4554	52.3451	49.5626	53.2392	57.0859	14.7754	17.8607	15.9236	15.56	17.9701	19.4323	31.053	33.4831	37.8448	47.7608	45.1825	1.49874	1.75617	1.09551	0.587761	1.5448	0.541461	1.39266	1.13499	0.889739	1.87832	0.340531	1.08519	0.566563	0.191839	0.09326	0	2.43935	1.42305	0	0.34551	1.1254
PLEKHA7	4.1199	5.37219	4.61997	3.93539	4.53777	7.54355	8.52939	4.40989	7.98493	12.3932	3.20459	19.776	22.1603	15.7983	21.0669	23.3377	17.2461	54.4883	71.509	24.258	22.6785	8.77608	44.7445	31.2133	31.0964	42.792	42.1544	29.0489	0.0977437	1.36254	1.30853	0	0.0302903	0.631704	1.54403	2.26999	0.951101	0.692012	0.557232	0.372066	0.692466	0.767357	0.0310867	0	1.23594	0.618717	0.264893	0.43974	0.77371
ABHD17C	4.11535	9.56249	14.443	23.1907	20.9952	10.9633	10.5495	13.7308	11.4871	9.86397	13.2364	21.4786	22.7213	24.7507	20.8451	20.6289	20.7221	23.333	23.5497	25.4777	24.6314	10.197	18.6435	18.9523	17.5025	24.0141	23.324	21.5114	1.82455	0.878083	0.426032	0.382044	1.27219	2.22601	3.14861	0.17921	1.31927	1.54879	0.185744	1.1472	0.66099	0.223812	0.497387	0	0.357771	0.494973	0.0294326	1.75896	0.0234457
TMPPE	4.10461	7.62851	5.87588	4.46245	4.56972	5.43136	7.4071	5.81304	5.32329	6.70244	9.61378	6.28642	5.75046	8.32045	6.54182	5.93862	6.81822	1.13657	1.25686	2.10056	2.45684	2.50745	1.86435	1.20205	1.34901	3.97225	2.56778	2.11727	0.0977437	0.0302787	0	0.205716	0.242322	0.601623	0.0605502	0.627234	0.0306807	0.955635	0	0	0.0629514	0	0.0310867	0.153211	0.357771	0.556845	0	0.0628201	0
TRERF1	4.09856	3.33076	8.2083	11.6305	10.3538	56.124	58.359	49.4108	61.0777	56.2752	50.2982	34.5753	35.4845	33.5978	37.1443	38.3406	32.2195	18.0514	19.6468	12.8744	11.1503	20.8118	16.7792	24.8424	40.2973	40.7698	30.1715	34.5538	1.0426	1.27171	1.36939	0.176328	1.06016	0.0300812	2.33118	0.86618	1.59539	1.48288	0.0928721	0.155028	0.755417	0.0959196	0.435213	0	1.52866	1.48492	0.323758	1.41345	0.0234457
ACVR1B	4.09798	22.0797	14.3084	30.8506	32.052	51.7991	57.4612	54.422	54.2135	56.2752	51.6915	40.8618	50.6321	49.5014	46.458	48.4466	53.0752	51.4798	51.7299	56.2407	54.8694	29.3372	35.5661	77.4522	81.1827	53.4088	68.5598	68.2183	2.41101	2.05895	0.791202	0.117552	2.39293	1.50406	3.02751	1.01552	1.38063	2.76805	0.309574	1.82933	0.723941	3.19732	0.994773	0.398347	1.30099	1.05182	0.176596	0.628201	2.50869
EFNA4	4.09633	0.966994	1.97358	4.74355	5.01711	10.0581	8.97831	8.21843	8.2651	11.0021	9.89244	11.918	9.6776	12.3227	7.87237	10.3144	9.22466	2.60742	3.83674	3.18472	2.39384	10.5313	7.314	21.9975	21.6187	13.1446	15.4067	19.3942	0.651625	0.635853	0.547755	0.352656	1.02987	0.601623	0.151376	0.537629	0.736336	0.494294	0	1.20922	0.0944271	0.0639464	0.155433	0	0.455345	1.36118	0.147163	0.3141	0.281349
AFAP1	4.09305	17.2447	40.0995	40.8999	43.2686	17.9034	19.9767	19.5438	21.2931	17.831	21.0389	42.8263	45.3024	41.7076	46.7907	43.5499	40.5083	43.7244	50.8038	42.0789	39.4984	53.9938	53.8511	59.5015	45.6588	18.2724	25.635	40.7362	1.14034	2.05895	1.03465	0.0587761	0.272612	0.27073	1.48348	0.716839	1.71812	1.77946	0.58819	1.73631	1.0387	0.639464	0.248693	0.766053	1.52866	1.02088	0.559219	1.97883	0.726818
DNAH1	4.093	7.57478	8.11859	8.78435	10.5455	11.6674	10.774	7.61708	8.40519	13.2784	6.13053	11.6561	13.3242	14.9558	12.8619	11.8772	14.8397	7.2874	5.95357	7.52135	6.36259	4.17908	7.88765	15.7068	17.883	37.1947	67.1903	29.6841	0.749369	0.0605574	0.0912925	0.0587761	0	0.0300812	0.393577	0.149341	0.306807	0.593153	0.0309574	1.08519	0.314757	0.767357	0	0	0.91069	1.26837	0.0882978	0.0628201	0.16412
EGLN2	4.09225	2.31004	4.21628	7.41399	7.54164	17.9034	16.161	17.84	16.5302	17.3252	18.3916	21.0857	18.5137	16.3249	13.1945	18.3368	17.2461	7.88911	6.81353	7.38583	6.36259	3.42685	3.72871	10.0171	14.0781	12.1695	18.8304	21.2997	0.879694	1.09003	0.486894	0.029388	0.0302903	0	0.0605502	0.657102	1.16587	0.593153	0.0309574	0.589105	0.188854	0.255786	0	0	0.552919	0.433102	0.11773	0.03141	0.726818
TCAF2	4.0902	3.33076	14.3084	6.81666	6.83861	5.63252	9.20277	11.1249	6.86424	8.09351	9.33512	10.8703	9.11658	10.2163	10.977	11.3563	6.81822	17.2491	17.0007	2.16832	1.5749	1.50447	3.08335	3.76643	4.04703	4.08059	2.73897	2.03258	0	0.454181	0.334739	0.029388	0	0.541461	0.211926	0	0.767017	0.230671	0	0.217039	0.377708	0.0319732	0	0	0.195148	0.247487	0	0	0.0468915
CCNE1	4.09	4.35147	2.91551	8.46812	7.92511	16.6964	14.1408	22.5506	14.7091	19.8544	24.9401	16.6328	17.9527	17.1675	14.0816	16.6698	14.4386	9.7611	10.518	6.70823	6.29959	13.2895	16.7075	8.57463	11.726	28.3113	12.0258	13.8893	1.20551	0.968919	0.456463	0.0881641	0.514934	0.601623	1.48348	1.52328	1.19655	0.5602	0	0.217039	0.188854	0.223812	0	0.520916	0.813116	0.556845	0.647517	0.47115	0.586144
HELZ2	4.0816	2.47121	4.66482	3.90025	4.18625	26.5533	24.017	30.4683	25.6358	25.4187	26.6121	16.8948	13.0437	14.7451	15.8556	12.6065	9.89311	7.2874	6.28432	6.57271	6.23659	22.985	15.1299	27.2465	39.5017	35.5697	44.4226	41.6255	0.5213	0.817525	0.36517	0	0.151451	0.150406	0.726603	0.68697	0.889739	1.05449	0.650105	1.17821	0.283281	0.0639464	0	0	0.84564	0.494973	0.382624	1.00512	0.445469
SULT1C2	4.07579	0.268609	1.74931	0.597336	0.447386	11.1645	15.4876	7.11596	7.70475	15.6812	5.57321	7.33416	10.0984	20.0112	5.87655	10.627	19.5188	0	0.0661508	0	0	0.417908	0.501941	13.3828	7.05635	4.29726	16.391	10.0782	0	0	0	0.352656	0.0302903	0.51138	0	0	1.47267	0	0	0	0.346233	0	0.0310867	0	0	0.247487	0	0	0
RHPN2	4.07402	4.13658	7.35607	5.37602	6.87056	3.31916	4.71361	4.20944	3.36207	5.56429	3.20459	5.23869	8.27505	9.58432	5.43304	6.56374	5.88239	8.69139	8.26884	6.36943	6.80356	5.85072	5.09112	84.3439	44.8632	65.47	92.5686	52.0001	0.293231	1.15059	0.334739	0.0587761	1.12074	0.992678	0.696328	1.82196	1.22723	0.395435	0	0.713127	0.314757	0.159866	0.435213	1.3789	0.813116	1.02088	0	1.16217	0
SMIM10L2B	4.06627	4.24403	9.01567	6.95721	8.91575	9.65575	14.1408	4.61034	8.40519	13.7843	5.15522	9.95351	8.69582	5.58208	6.20919	9.68932	6.95192	18.6531	18.7207	9.82519	9.82736	11.1999	10.4691	14.7852	17.0529	13.2529	17.8033	16.303	0.716787	1.15059	0.578186	0.205716	0.514934	0	1.05963	0.657102	0.613613	0.461341	0	0.403072	0.44066	0.575518	0.404127	0	0.617968	1.88709	0.971275	1.28781	0.093783
ZC3H4	4.06558	13.6454	11.8863	17.4984	20.2602	102.693	92.1399	84.8904	96.7997	93.4548	88.614	79.628	77.9819	73.3043	81.8283	75.1183	64.84	29.6176	30.3632	35.5062	36.1596	73.9698	83.8959	14.7452	30.8197	40.1559	59.1446	71.4789	0.78195	0.847804	1.91714	0.352656	0.424064	1.47398	1.60458	1.04539	1.84084	2.40556	0.247659	0.744133	0.818368	1.21498	0.155433	0.520916	0.585443	0.680588	0.441489	1.2564	0.844047
SLC12A9	4.05357	10.2609	12.604	22.3825	23.2001	44.3561	52.972	47.5065	43.1466	44.7673	47.5116	38.8973	39.6922	40.4437	36.1464	37.2987	39.5724	28.2805	28.5771	33.88	28.8521	33.5163	34.0603	18.5517	26.4959	43.0087	40.2714	37.4756	1.53132	1.4231	1.64327	0.264492	1.12074	1.05284	2.60366	2.00117	2.11697	1.58174	0.712019	1.39525	1.38493	1.27893	0.963687	0.0306421	0.91069	1.97989	0.353191	0.659611	0.375132
CORO2A	4.05278	2.9547	1.97358	5.90309	6.32731	3.41974	2.69349	13.5303	2.52156	3.03507	16.7196	5.10772	6.31148	6.21401	4.54601	6.14699	5.08025	26.0742	23.4174	17.5498	21.1036	4.34625	5.80818	10.7784	10.6537	30.9475	9.62919	10.2899	1.10776	2.14979	0.395601	0	0.605805	0.541461	0.575227	0.149341	0.705655	0.296576	0	0.372066	0.503611	0.287759	0	0	0.487869	0.494973	0	0.03141	0.797155
TMEM35A	4.05266	8.75666	7.26636	13.809	13.07	7.94588	9.87614	2.70607	9.24571	10.2434	3.76191	5.50062	4.76867	6.52998	5.87655	5.52187	7.08561	8.35711	11.9071	17.0077	16.8829	5.34923	11.1861	21.1561	30.3008	5.41671	15.6207	22.1466	1.79197	0.484459	0.821633	0.646537	1.21161	0.421136	0.575227	0.955785	1.1045	0.856776	0	1.39525	0.251806	0.415652	0.341953	0.398347	0.878165	1.2065	0	1.66473	0
TRIM62	4.03551	8.21945	10.7201	10.2953	12.0475	29.3696	23.7925	25.7578	23.1143	27.4421	22.8501	23.967	32.2587	28.2264	26.9434	25.0047	25.4012	22.5976	21.8959	20.2602	18.5838	23.8208	40.227	14.7051	19.1283	12.2418	19.5152	23.9675	0.814531	2.30118	1.46068	0	0.0908708	0.661786	0.696328	0.418156	1.7488	1.08745	0	1.1162	0.125903	0.319732	0	2.42073	1.49613	1.39211	1.00071	0.40833	0.234457
CDH24	4.03377	2.25632	1.74931	4.74355	4.50581	33.6945	23.7925	33.4751	33.4807	23.3953	35.6685	24.4909	29.7341	30.1222	26.4999	27.8177	29.1446	4.88055	3.57214	4.47215	3.21279	11.9522	7.52912	49.0036	49.014	35.4975	50.2002	57.1239	0.651625	2.87648	0	0.382044	0	0.180487	0.242201	0.716839	1.53403	0.5602	0	1.24022	0.188854	0.159866	0	0	0.520394	0.587781	1.3539	1.63332	0.515806
ENSG00000285728	4.0137	0.698384	1.25591	1.30008	1.56585	7.44297	6.28482	5.21169	6.02372	6.57598	5.29455	7.85803	6.45174	5.37143	8.31588	7.08467	6.55084	1.20342	1.19071	1.15192	1.19692	0.250745	0.717059	2.48424	3.49359	5.0556	4.27964	5.54724	0.162906	0.151394	0	0	0.0302903	0.0300812	0.0302751	0.119473	0.429529	0.0659059	0	0.0620111	0.0314757	0.0319732	0	0	0.0325246	0.278423	0	0.0942301	0.211012
SLC45A3	4.01223	4.62008	2.06329	3.02182	3.61104	30.2748	28.8428	11.3254	30.819	28.5802	11.8431	10.0845	10.9399	12.1121	12.9728	8.75165	10.6953	6.48512	7.01198	3.59128	4.47271	4.17908	2.3663	20.0743	23.7287	16.0696	16.4766	17.9544	1.69422	0.514738	2.55619	3.11513	6.90618	2.46666	9.80914	0.388288	3.28283	0.0329529	0	1.61229	0.0944271	0.0319732	0.0310867	0	0.0975739	0.711524	0.206028	0.47115	0.586144
MAPK11	4.00683	3.59937	4.12657	18.0958	17.7676	14.9865	9.87614	38.4863	12.1875	11.1286	28.4233	9.29867	7.85429	9.90029	9.7573	12.1898	9.62573	7.62168	7.47504	3.79455	4.15773	12.9552	6.31012	11.74	21.1345	6.10283	15.1071	25.4495	0.325812	1.75617	0.182585	0.029388	0.454354	0.240649	0.999079	0.627234	1.04314	0.329529	0	0.341061	0.283281	0.0639464	0.217607	0.153211	0.292722	0.185615	1.11844	0.816661	0.0703372
SFXN2	3.99684	1.55793	4.3957	7.16803	5.94384	33.0911	28.8428	21.2476	28.9979	30.983	22.9895	17.9425	17.2514	17.2728	17.297	17.5033	17.5135	7.42111	8.26884	5.08199	4.15773	6.10146	3.22677	11.0589	14.9429	12.0612	87.0478	38.7883	0.684206	0.756968	0.0304308	0.176328	0.181742	0.120325	1.30183	1.8817	1.1045	0.692012	0.557232	1.39525	0.283281	0	0.0621733	0	1.33351	0.959011	0.382624	0.3141	1.03161
AGER	3.99422	0.322331	0.807373	1.4055	1.50194	13.3772	12.7941	9.12045	12.7479	15.6812	11.7037	10.6083	13.8853	12.1121	8.64851	11.2521	12.2995	6.15083	4.4321	6.91151	6.74056	2.92536	4.876	16.1476	19.6471	14.3723	16.391	18.4626	0.162906	0.393623	0.882495	0.029388	0	0.451217	0.393577	0.567497	0.644294	0.263623	0	0.217039	0.0944271	0.479598	0.18652	0.214495	0.325246	0	0.0588652	0.50256	0
MASTL	3.98937	3.49192	4.70968	14.6874	14.6359	55.5206	40.0657	58.5313	60.0971	46.4112	62.9772	42.4334	42.7778	37.6	45.2384	42.8206	41.4441	8.75825	9.98876	8.67327	9.1974	12.9552	10.1105	13.463	20.2005	23.2557	15.4067	24.1368	0.358394	1.60477	0	0.117552	0.151451	0.571542	0.999079	0.806443	0.521571	1.58174	0.309574	0.403072	0.409184	0.735384	0	0.919263	1.30099	0.773396	0.500354	0.3141	1.19573
INO80E	3.98674	10.5832	9.64363	20.4148	20.7076	64.5728	60.0424	57.7295	58.4161	57.4134	62.6986	45.1837	49.3698	43.3927	46.7907	48.3424	43.8505	28.3473	26.0634	26.0876	25.9543	23.7372	27.3917	39.5074	51.6774	50.6643	67.6183	64.4496	2.02004	2.69481	1.76499	0.793477	2.15061	2.01544	1.99816	1.8817	2.02492	1.94422	0.402446	2.13938	1.10165	1.21498	0.901513	2.81907	1.8539	2.66048	0.500354	1.5705	0.187566
SNPH	3.98663	14.6661	18.3902	23.5772	24.031	20.5185	27.4961	17.84	21.013	27.8215	19.3669	14.9303	16.9709	16.2196	13.5272	15.0028	17.1124	37.6404	42.6011	42.4177	44.9161	25.7432	39.3665	13.1024	17.5717	8.48618	13.9944	15.7101	0.619044	0.211951	2.49533	0.852253	3.1199	3.24877	2.60366	0.537629	0.705655	2.53738	0	2.51145	0.629514	0.479598	1.46107	0.0612842	2.08158	0.897139	1.23617	0.03141	0.515806
PRRT4	3.97041	26.4849	4.66482	10.0142	11.7279	18.708	24.5781	9.3209	18.9117	23.6482	9.05646	25.1457	29.1731	19.1686	27.9414	25.1089	18.1819	59.5695	60.4618	38.0811	42.1443	11.9522	35.4227	4.64793	8.47454	18.0196	4.36523	7.15636	0.390975	0.0302787	0.517324	0.205716	0.514934	0.631704	0.272476	0.627234	0.46021	1.44993	0.433403	2.38743	1.2905	2.01431	0.621733	2.88036	1.00826	1.70147	0	0.34551	0
KCNJ6	3.96651	65.0572	58.9831	16.1632	18.7263	10.8627	9.87614	3.10697	7.98493	8.21998	6.68785	8.7748	9.6776	9.16303	9.31378	10.627	11.0963	25.0713	22.4913	17.8209	14.678	4.34625	18.2133	11.139	7.12553	1.15556	2.61058	3.00652	0.5213	0.0908361	0.517324	0.0587761	0.212032	0.210568	0.1211	0.358419	0.705655	0.428388	0	0.434077	0.0629514	0.159866	0	0	0.325246	0.649653	0.176596	0.722431	2.69626
ENSG00000176593	3.95026	7.78967	7.62519	7.90592	7.70142	21.3231	24.3537	8.31866	18.3513	20.6132	10.3104	23.7051	26.5082	18.958	21.843	21.8791	15.6418	13.1039	14.5532	21.0733	18.6468	4.0955	13.1939	19.8739	33.4139	28.0947	43.6095	39.6352	1.14034	0.0908361	1.00422	0	0.363483	0.78211	0.211926	1.16486	1.62608	0.889729	0.154787	0.465083	0.409184	0.255786	0.435213	0	1.17089	0.866203	0.206028	1.53909	0.32824
MPP2	3.94311	4.35147	1.43533	7.13289	7.41382	20.0156	23.6803	8.81978	18.0712	22.1307	7.52383	9.69157	13.8853	12.8493	11.9749	12.0856	12.8343	6.75254	7.40888	1.62624	2.83482	14.1253	10.3974	46.1588	50.7089	31.0919	55.3357	58.2672	1.82455	2.75536	0.243447	0	0.0605805	0.360974	0.544952	0.806443	3.00671	0.955635	1.60978	2.20139	0.44066	0.447625	0	0	0.42282	1.26837	0.0588652	0.753841	0.304795
MIR222HG	3.93394	6.17802	9.50906	28.8478	31.9242	3.72149	6.73373	20.7465	6.44398	5.05845	18.2522	12.5728	7.29327	8.95239	8.87027	11.3563	11.3637	3.20913	2.24913	1.28744	0.944938	0.167163	0.215118	3.1654	2.38671	6.50005	3.38091	3.30294	0.0651625	0.0302787	0.243447	0	0	0.240649	0	0	0.398849	0.230671	0	0.248044	0.188854	0	0.0310867	0	0	0	0	0.628201	0
PPP1R37	3.92815	17.9431	18.7041	16.5849	18.183	32.9905	36.1377	30.6688	32.36	28.0744	31.21	28.6818	26.7887	23.4869	24.7259	25.6298	24.8665	36.3701	32.8108	35.845	33.7028	39.5341	45.1747	39.1468	38.4295	39.6503	42.2828	44.6743	1.43357	1.15059	1.00422	0.617149	2.54438	1.47398	2.17981	1.2246	1.13518	1.74651	1.36212	0.89916	0.818368	1.18301	0.4663	0.490274	2.04905	1.23743	0.353191	0.785251	1.10195
DZIP1L	3.9261	3.16959	3.67803	11.5251	12.0155	17.7022	18.4055	20.045	19.0518	19.0956	18.8096	15.1922	15.8488	16.2196	13.9707	16.5656	12.968	9.35996	10.518	6.23391	4.5987	8.02384	4.876	23.6003	18.7132	20.8002	48.7023	27.5245	1.33583	1.60477	0.882495	0.0881641	0.151451	0.120325	0.605502	0.388288	1.71812	2.10899	0	0.434077	0.566563	0.127893	0	0	0.227672	0.711524	0.382624	0.18846	0
VWCE	3.91762	2.79354	7.1318	3.65429	3.57908	9.35401	10.6617	4.81079	7.84484	13.0255	6.26986	5.63159	9.39709	12.6387	6.09831	9.48095	10.4279	9.49368	7.67349	11.7225	9.70137	2.25671	4.08724	8.77498	7.43684	10.2195	4.92158	7.49512	0.130325	0.454181	0	0	0.181742	0.0300812	0	0.17921	0.582933	0.494294	0.402446	0.310055	0.22033	0	0	0	0.683017	1.57773	0.0882978	0.37692	0.750264
DNAH10OS	3.91476	1.2356	1.92873	2.42448	1.91737	5.2302	5.27476	3.80854	4.90303	4.29968	3.20459	5.50062	5.75046	6.21401	6.20919	5.41769	6.95192	2.60742	2.84448	1.76176	2.89781	8.77608	4.15894	36.6225	28.8826	12.2057	18.0173	23.3746	0.358394	0.0605574	0.395601	0.0881641	0.393773	0.571542	0.393577	0.0597365	0.337487	0.230671	0.123829	0.124022	0.157379	0.0959196	0.18652	0	0.0650493	0	0.323758	0.18846	0.0703372
ENSG00000279348	3.91361	8.43433	9.50906	9.97903	8.8838	17.6016	14.8142	19.4436	16.1099	14.796	17.2769	23.5741	19.215	20.8538	20.4016	20.7331	19.6525	5.28169	5.82127	7.38583	5.73263	7.35519	11.6881	2.36403	5.11932	5.34449	12.2398	13.5505	0.325812	0.423902	0.426032	0.558372	0.0605805	0	0.151376	0.119473	0.828378	0.626106	0.154787	0.527094	0.44066	1.95037	0.124347	0.490274	0.325246	0.309358	0	0.34551	1.05506
CCDC150	3.91333	1.28932	1.61475	4.98951	4.31407	28.9673	22.4458	21.5483	29.4182	24.7864	18.5309	18.8593	17.9527	21.3804	18.2949	20.9414	22.059	1.33714	1.91837	3.0492	1.70089	1.42089	1.29071	10.2575	9.92732	10.0029	42.4968	23.2052	0.390975	1.27171	0.852064	0.0587761	0	0.601623	0.181651	0.209078	0.398849	0.362482	0	0.403072	0.283281	0.89525	0	0	0.0975739	0.433102	0.0588652	1.03653	0.0703372
PPP1R26	3.91225	7.73595	10.451	11.7359	11.3125	42.4451	48.7073	39.2881	37.1229	42.3645	42.9137	39.0282	32.6794	33.2818	37.1443	31.1517	33.0216	24.4696	21.7636	20.8023	23.6235	33.767	26.6746	35.5807	42.1652	50.7365	44.9362	44.2085	3.19296	0.363345	1.33896	0.705313	3.99831	0.812191	1.24128	0.627234	2.14765	1.48288	0	0.89916	0.472136	0.959196	0	0	0.650493	1.45398	1.76596	0.628201	0.726818
QPCTL	3.9059	6.60779	4.21628	8.22215	9.20336	10.7621	10.774	7.51686	9.38579	9.48459	5.29455	5.63159	6.45174	8.00449	6.32007	6.0428	6.68453	10.3628	10.6503	8.53775	8.94542	12.5373	7.60083	17.2294	14.8737	20.4752	10.3139	10.4593	1.14034	0.545017	0.273878	0.0881641	0	0.421136	0.847703	1.58302	0.889739	1.18631	0.247659	0.372066	0.125903	0.639464	0.404127	0	0.195148	0.185615	0.11773	0.753841	0
SIRT6	3.90434	5.10358	4.9788	6.95721	7.89316	17.0987	18.63	20.2454	17.791	16.44	16.7196	11.6561	12.9035	10.5322	13.1945	11.4605	8.5562	16.0456	12.7009	14.9749	16.7569	16.0477	15.9904	16.989	16.6724	12.0612	23.2384	22.3583	0.716787	0.272508	0.821633	0.205716	0.363483	0.391055	0.635777	0.477892	1.19655	0.79087	0.123829	0.465083	0.535087	0.639464	0.435213	0	0.455345	0.433102	0.412056	0.628201	0.257903
NEURL4	3.89546	9.56249	12.5591	18.412	17.6078	46.8706	47.1361	49.3106	46.7889	42.238	46.1183	39.945	39.2714	39.7065	45.1275	38.6531	38.1018	38.5764	33.4723	27.0362	29.1041	19.4745	35.2076	34.6191	38.4986	43.9115	48.0603	53.6939	0.684206	1.24143	1.61283	0.528984	2.45351	2.10568	3.26971	2.29986	1.99424	3.03167	0.0619147	0.837149	0.88132	1.98234	0.9326	1.44018	2.34177	1.39211	0.529787	0.37692	0.609589
C21orf62	3.89226	2.04143	3.58833	2.98668	2.90801	1.30755	0.785602	0.601349	1.12069	1.13815	0.27866	11.918	16.8306	9.37368	10.5334	13.0233	9.89311	1.93885	2.71218	6.84375	5.85862	0.417908	13.6958	12.5815	17.5717	17.2974	50.7565	26	1.0426	0.605574	0.334739	0.029388	0.0908708	0.0300812	0.0908253	0.0298683	0.582933	0.626106	0.154787	0.0620111	0.157379	0.0959196	0	0.5822	0.357771	0.680588	0.0882978	0.28269	0.0234457
FBXL2	3.89178	9.66994	11.1238	19.5364	20.8993	14.4836	19.4156	12.027	11.7673	16.8193	8.35981	16.8948	16.9709	19.4846	16.0774	20.0038	19.2515	14.5079	15.4793	14.0941	11.7172	7.68951	8.31789	46.5194	42.9262	42.1059	51.0989	30.1922	0.879694	1.57449	0.334739	0.29388	0.545225	0	0.847703	2.68814	1.34995	2.01013	0	0.620111	0.723941	0.127893	0.435213	0	1.04079	1.36118	0.618084	0.43974	1.78188
LRCH2	3.88989	11.3353	22.2028	49.6843	46.8477	36.712	42.3103	26.4593	34.1811	46.4112	28.284	37.5876	34.5028	40.9703	38.9183	39.4866	38.2355	17.5834	18.6545	16.3979	16.4419	11.7014	7.17059	35.14	33.2064	18.2363	20.9274	25.1955	1.49874	0.999198	1.00422	0.029388	1.21161	0.180487	0.726603	1.3142	1.44199	0.757917	0.340531	1.05419	0.692466	0.319732	0.777167	0.766053	0.84564	0.711524	0.559219	0.40833	0.633035
NPR3	3.88481	5.47963	9.55392	13.3522	13.2298	13.7796	18.5178	3.00674	10.6466	16.8193	3.76191	8.7748	12.9035	16.8516	9.20291	14.8986	16.3103	6.15083	8.07039	2.16832	2.01587	251.33	129.644	159.552	100.691	48.7504	34.1087	41.8795	2.34585	2.39202	1.09551	0.264492	3.60454	0.210568	0.635777	1.49341	1.1045	2.04308	0	1.20922	0.0629514	1.82247	0.09326	0	2.27672	1.17556	0	0.25128	0.375132
C1RL-AS1	3.88388	0.752106	2.64639	5.13006	5.17689	14.1819	14.2531	9.12045	11.7673	14.9224	9.61378	6.94126	9.81786	10.2163	10.7552	8.85583	10.5616	2.74113	1.65377	1.28744	0.944938	1.75522	1.219	4.32739	7.33307	4.76671	6.93301	10.4593	0.130325	0.575296	0.243447	0	0	0.0902435	0.181651	0.0597365	0.368168	0.230671	0	0.27905	0.0944271	0	0	0	0.0650493	0.278423	0.206028	0.21987	0.187566
CLBA1	3.88309	6.33918	6.6384	11.1737	10.2579	16.9981	17.171	15.5348	14.8492	18.3369	15.605	11.0012	14.306	14.4291	13.638	11.9814	13.2354	11.9005	10.9149	13.1454	13.7331	7.60593	10.2539	11.1791	14.5278	19.8613	43.3527	22.443	0.5213	1.09003	0.456463	0.0881641	1.15103	0.0902435	1.30183	0.627234	0.368168	0.692012	0.247659	0.620111	0.598038	1.15104	0.590647	0	1.33351	1.48492	0	0.03141	0.351686
PROCA1	3.87916	0.752106	0.807373	1.82715	2.04519	14.1819	16.3854	9.3209	14.8492	14.2901	8.35981	7.07223	6.45174	9.05771	7.42885	6.0428	5.7487	2.13942	1.65377	1.82952	1.00793	0.752235	1.43412	14.5448	18.9553	27.4086	18.4452	18.8437	0.26065	0.484459	0.456463	0	0	0	0.242201	0.268814	0	0.527247	0.247659	0.0310055	0.0629514	0.0319732	0.0621733	0	0.162623	0.464038	0	0.28269	0.562698
KCTD1	3.87424	3.70681	7.08694	7.20317	7.19012	11.265	15.712	10.724	10.9267	12.2667	12.1217	12.4419	10.0984	12.1121	12.3075	11.8772	12.0322	8.82511	9.39341	5.48855	5.10267	20.6447	10.4691	61.1043	53.4415	33.2225	105.151	73.9773	0.293231	0.666132	0.608617	0.528984	1.48422	0.391055	0.817428	0.507761	0.368168	0.659059	0.123829	0.992177	0.125903	0.159866	0.341953	0.367705	0.487869	0.247487	0.147163	0.3141	0.140674
GLB1L2	3.87216	0.161166	0.583103	0.175687	0.159781	7.64414	7.18265	5.21169	6.58406	6.57598	5.43388	5.50062	8.69582	7.68852	4.76777	6.98048	6.55084	0.401141	0.793809	0.20328	0.440971	3.25969	0.932177	14.5048	10.9304	21.9557	58.8022	20.7916	0.684206	0	0	0.176328	0	0.541461	1.39266	0	0	0.626106	0	0.372066	0.0314757	0.127893	0.65282	0	0.195148	0	0	0	0.375132
NAP1L3	3.87101	17.2447	8.56713	15.7416	14.4122	76.6425	64.9805	62.6405	78.0282	72.9681	56.7074	72.1629	64.0966	66.1423	72.2927	64.3871	75.5352	0.467998	0.595357	0.609839	0.503967	44.3819	13.2656	20.1544	25.3544	29.9002	42.6252	43.2346	0.716787	2.24062	0.608617	0.499596	0.212032	1.77479	1.81651	0.328551	2.48513	0.856776	0	2.54245	0.629514	1.05512	0.777167	0	1.65876	1.36118	0.0294326	1.44486	0.93783
FCHSD1	3.8688	5.85568	4.75453	19.3256	19.3334	17.9034	18.0688	13.831	17.2306	19.6015	11.0071	16.2399	16.6904	20.3272	15.523	15.3154	17.2461	15.0428	11.4441	7.11479	7.87449	11.6179	10.2539	33.7776	37.6339	35.6781	27.1757	34.7655	1.43357	1.87728	0.608617	0	0.605805	0.601623	1.51376	1.82196	1.47267	2.07603	0.340531	1.33324	0.346233	0.447625	0.217607	0	1.56118	0.804332	0.706382	0.753841	0.445469
DDX12P	3.86757	0.161166	0.269124	0.773023	1.3102	10.6616	7.74379	6.11371	10.7867	7.96705	9.47445	6.28642	5.46995	5.6874	6.09831	5.73025	5.48132	2.40685	1.12456	0.609839	0.629959	0.334327	0.860471	3.64622	6.39914	5.59727	4.83599	6.98698	0	0.151394	0.304308	0	0.181742	0.0300812	0.151376	0.0298683	0.092042	0.0988588	0	0.0310055	0.188854	0	0.0621733	0	0.130099	0.0309358	0	0.0628201	0.16412
SLC38A5	3.86568	2.09515	0.179416	19.7824	18.3428	14.7854	12.6819	5.91326	13.8686	13.2784	3.76191	2.88128	3.08561	3.47563	4.1025	1.87535	3.74334	35.1667	40.9473	29.9499	27.4032	6.51937	6.74036	7.7332	7.50602	5.99449	2.78177	4.14984	0.26065	0.69641	0.517324	0	0.181742	0.541461	0.242201	0.418156	1.22723	0.494294	0	0.217039	0.251806	0	0	0.0306421	0.227672	0.464038	0.264893	0.659611	0.492361
XYLT1	3.86521	33.2001	7.75975	21.5744	23.8073	27.6597	30.9752	23.9537	28.2975	29.4655	20.4815	12.4419	13.3242	14.7451	13.9707	13.7526	14.8397	5.41541	5.29206	7.04703	5.41765	71.128	18.285	49.6447	52.4384	37.7003	47.3756	53.0587	1.0426	1.24143	1.6737	0.264492	0.848127	2.01544	1.51376	0.567497	1.50335	1.31812	0.712019	1.76732	1.1646	0.383678	0	0	1.52866	0.711524	0.264893	1.44486	0.633035
TFAP4	3.86462	2.14887	3.3192	3.1975	4.47386	20.9208	20.089	22.8512	22.9742	18.0839	21.7355	15.5851	16.6904	10.3216	15.523	13.961	12.0322	8.42397	5.95357	5.96287	7.93748	13.3731	13.6958	21.3164	19.1974	20.9085	10.3139	14.5245	0.651625	0.363345	0.334739	0	0.696676	0.27073	0.211926	0.477892	1.01246	0.494294	0	0.527094	0.283281	1.34287	0.435213	0.459632	0.455345	0.247487	0.853545	0.691021	0.820601
MAP9	3.86025	9.34761	19.2424	28.7775	29.7511	53.1066	56.1144	45.1011	52.8126	55.7694	49.7409	37.3256	40.113	55.0835	41.6903	50.6345	49.0645	7.22054	9.1288	6.77599	5.41765	17.9701	9.46518	31.7342	29.6782	42.4309	65.1361	38.0685	1.5639	2.8462	1.85628	0.0587761	0.666386	1.50406	1.0899	0.567497	1.13518	1.77946	0.650105	1.02318	1.25903	0.89525	0.217607	0.306421	0.292722	1.08275	0.91241	1.69614	0.32824
GREB1	3.85929	5.80196	4.21628	1.26495	1.53389	53.006	46.0138	49.9119	52.3923	41.7322	56.7074	29.8605	33.8015	33.0712	32.82	29.1722	33.0216	1.47085	1.91837	1.76176	1.95287	6.93728	14.7714	34.6992	48.8756	27.5169	55.8065	69.4463	0.944856	0.968919	0.0912925	0.587761	1.06016	0.180487	2.08898	0.17921	0.889739	0.626106	0	0.0930166	0.849844	0.255786	0.341953	0.0919263	0.227672	0.866203	0.79468	0.910891	0.726818
YJEFN3	3.85536	0.805828	2.33241	1.65146	1.34216	11.1645	14.3653	6.31416	10.7867	14.6695	5.57321	8.7748	14.5865	10.9535	7.98324	14.6903	14.9734	7.2874	5.02746	8.06343	6.42558	1.58805	4.30235	15.0657	14.0781	7.61951	11.1271	15.1173	0.0325812	0.0302787	0.547755	0	0.121161	0.120325	0.787153	0.388288	0.368168	0.131812	0	0.310055	0.598038	0.0639464	0.18652	0.704769	0.683017	0.37123	0.147163	0.03141	0.0234457
LOXL3	3.84906	6.60779	3.76774	21.3987	21.2189	25.8492	30.5263	13.0292	25.4957	31.8682	13.933	16.2399	16.2696	13.5866	17.5188	14.8986	12.4332	23.8679	19.6468	9.82519	10.7723	33.3491	20.8664	91.4761	76.1671	29.7558	60.3429	60.9349	1.43357	3.30038	1.97801	0.235104	0.666386	0.180487	1.24128	1.46355	3.09875	2.40556	0.433403	1.61229	0.692466	0.159866	0.124347	0	1.39856	3.15546	0	1.09935	0.633035
ENSG00000289586	3.84389	19.0713	20.4983	16.4443	18.5985	7.24181	8.19271	6.11371	5.88363	8.85228	5.9912	11.0012	10.5191	9.68964	12.6401	9.27258	6.95192	14.0399	13.0317	19.4471	24.5684	12.3701	15.2734	11.1791	13.663	9.64175	9.88597	12.1531	0.684206	1.24143	0.152154	0	0.636096	1.41381	1.02935	0.746707	0.889739	1.08745	1.30021	0.744133	0.503611	1.18301	0	0	0.715542	0.649653	0	1.41345	0.0703372
TOX3	3.84229	0	2.33241	0.0702748	0.0319561	21.6249	18.7422	5.41214	20.5927	21.3719	4.1799	12.1799	12.3425	12.1121	13.1945	12.8149	12.2995	0	0	0	0	1.17014	0.215118	10.2976	15.2888	7.18617	9.84317	15.9218	0.26065	0.484459	0	0	0	0.0902435	0	0.657102	0.337487	0.362482	0	0	0	0	0	0.735411	0.292722	0.185615	0	0.21987	0
MIR133B	3.83573	4.6738	15.8783	28.883	29.6233	5.2302	6.73373	1.90427	4.06251	6.1966	2.36861	8.11996	6.8725	5.89804	7.42885	8.02234	6.81822	8.62454	7.14428	16.5334	14.615	0.417908	7.67253	1.12191	3.18228	0.902785	0.128389	0.677525	0.195487	0.0908361	0.121723	0.382044	0.181742	0.300812	0.211926	0.0298683	0.0306807	0.0659059	0	0.310055	0.723941	0.255786	0.217607	0.214495	0.292722	0.0618717	0.0588652	0.879481	0.0703372
CRTC1	3.83324	6.23174	5.02366	3.37319	3.86669	26.9556	26.7105	20.045	26.4763	28.3273	15.3263	27.3721	25.8069	25.8039	26.3891	24.6921	20.8557	15.3102	13.5609	17.9564	19.7177	30.9252	33.6301	47.0403	61.328	49.1115	66.42	78.2118	0.358394	0.787247	0.821633	0	1.5448	0.842273	0.999079	1.40381	1.28859	1.58174	0.0928721	0.155028	0.377708	0.89525	0.994773	0.367705	0.552919	1.11369	0.0882978	0.753841	0.656481
ZNF48	3.83059	5.85568	7.40092	18.5174	16.8728	29.4702	34.6787	34.2769	30.2587	33.0064	36.5045	46.8862	44.7414	48.5535	43.6861	39.695	44.519	13.3045	15.5454	15.1782	15.308	26.7461	23.161	20.7154	33.7944	30.5141	44.6794	56.404	1.72681	2.72508	0.334739	0.176328	0.908708	3.30893	3.60274	1.49341	1.99424	3.26234	0.278616	2.2634	0.503611	1.69458	0.55956	0	1.56118	1.6396	0.0882978	1.47627	0.961275
PTCHD4	3.822	33.2538	36.1524	39.1431	35.4074	4.52613	7.51933	3.40764	4.34268	4.80552	3.20459	3.27418	9.53735	19.4846	4.76777	12.7107	17.9146	15.5108	12.9655	5.01423	6.29959	13.6238	4.37406	29.3301	30.197	13.4334	27.0473	35.4007	0.293231	1.36254	0.486894	0.029388	0.393773	1.14308	1.81651	0.985653	1.59539	1.31812	0	1.92234	0.472136	0.127893	0.65282	0.183853	0.162623	1.67054	0	1.13076	0.0468915
LSM11	3.8219	9.50877	11.7966	23.3664	22.4332	28.3638	29.8529	29.2656	31.0992	26.9362	31.4886	41.5166	34.2223	34.5457	40.5815	35.6317	39.5724	16.7811	17.1992	14.0263	15.749	14.1253	18.2133	74.2467	58.3187	26.1085	26.4054	34.0456	2.96489	2.08923	1.00422	0.558372	1.12074	0.240649	1.84678	1.07526	1.34995	2.40556	0	1.08519	0.503611	1.15104	0.65282	0	1.20341	0.959011	0.0294326	0.28269	0.656481
GOLGA8B	3.82052	9.72366	45.2129	96.136	90.6914	32.2864	41.9736	29.4661	30.5388	44.1349	25.2188	32.7418	37.7286	41.0757	34.2614	34.0689	39.0377	44.2592	44.6518	63.6266	62.8069	1.08656	11.0427	30.5722	40.159	53.2282	55.6353	46.0294	1.30325	1.18087	1.73456	0.470208	2.02945	1.47398	1.99816	0.985653	2.08629	2.43852	0.278616	0.775138	0.723941	1.27893	0.65282	3.1255	1.00826	1.88709	0.176596	0.753841	2.88383
CELSR2	3.81736	9.50877	3.05008	2.38934	3.77082	37.8184	42.8714	25.7578	31.2393	47.8023	23.8255	25.2767	29.4536	32.1233	24.3932	27.5052	32.0858	17.3159	15.5454	4.40439	5.10267	24.4059	13.7675	84.4641	146.073	81.1062	158.989	211.981	0.228069	0.93864	1.61283	0.382044	0.424064	1.83495	2.24036	0.955785	1.04314	0.692012	0.58819	0.124022	0.786893	2.33404	0.621733	0.520916	1.52866	1.02088	1.03014	0.816661	1.99289
KDM1B	3.81147	29.6008	31.8015	40.6188	36.5897	35.9073	33.5564	35.1789	33.4807	35.662	39.9878	36.9327	40.674	38.1266	40.6924	40.2159	45.0538	71.8043	65.4231	59.7642	58.8382	19.2238	31.7657	23.44	27.3607	27.3363	28.5452	26.6352	2.18294	0.635853	0.973787	0.852253	6.11863	1.17317	0.666053	0.328551	0.981781	1.71355	0.650105	1.08519	2.48658	2.81364	0.621733	1.34825	0.91069	0.773396	1.20674	1.47627	1.03161
SNAPC4	3.81125	8.97155	8.61198	11.9116	14.3802	33.1916	29.6284	35.8805	29.5582	29.339	34.8325	25.9315	31.2769	29.9115	25.6129	27.8177	23.3959	18.7868	17.6623	17.6853	17.8278	18.3044	16.7792	43.5944	38.0836	46.692	50.243	45.3519	0.847112	0.787247	1.43025	0.029388	0.938998	0.902435	1.90733	1.8817	1.07382	2.57033	0.402446	0.930166	0.283281	1.27893	0.310867	0.0919263	1.78885	2.35112	1.79539	0.15705	1.40674
ANPEP	3.80301	1.39677	4.30599	21.3987	21.2189	15.2883	20.089	19.5438	14.0086	16.44	17.1376	6.67933	6.8725	8.74174	6.98534	5.10513	9.62573	9.35996	8.26884	16.8045	17.8278	12.4537	11.9749	6.69142	7.29848	13.6862	1.62626	4.48861	0.847112	3.20954	2.83007	0.14694	0.484644	0.150406	0.847703	1.37394	1.62608	1.77946	0	1.08519	0.0314757	0	0	0	2.08158	1.45398	0.588652	0	0
GAS2L3	3.79828	3.16959	7.53548	12.263	11.1527	67.9926	39.1679	15.2342	72.985	33.2593	19.0882	45.4456	39.8325	37.8107	40.0271	41.4661	39.1714	3.14227	5.62281	4.20111	3.77975	12.9552	9.39347	25.0027	27.6374	18.3446	18.1029	26.6352	1.14034	4.02707	2.25188	0.382044	1.09045	0.27073	1.05963	0.149341	1.59539	0.757917	0.309574	2.38743	0.629514	0.831303	0.37304	0.0306421	0.487869	1.88709	0.323758	0.973711	0.0468915
FAM234B	3.79595	19.2862	41.9386	34.9969	34.193	22.2283	29.9651	25.2566	20.3125	24.9128	22.5715	19.1212	24.8252	20.9591	22.9518	23.8587	22.8611	39.1113	36.1183	61.5938	67.0906	13.8746	27.6785	37.1434	28.9864	19.9696	25.0359	26.5082	1.5639	3.57289	0.486894	0.323268	1.42364	0.240649	0.666053	0.896048	1.44199	2.43852	0	1.24022	0.912795	1.11906	0.497387	0	2.2442	1.36118	0.529787	1.5705	0.679927
LRFN5	3.79563	0.322331	27.2713	5.97336	5.11298	10.9633	12.0085	11.9267	9.24571	11.6344	12.679	16.109	16.1293	18.5367	18.6276	17.1907	16.845	1.33714	1.65377	4.74319	4.03174	37.6953	26.9614	48.3225	63.6801	20.4029	37.618	57.1662	0.26065	1.847	0.608617	0.029388	0.454354	0.150406	1.18073	0.448024	0.674975	0.988588	0.0928721	0.527094	1.0387	0.351705	0.18652	1.13376	0.552919	0.804332	0	0.53397	0.0234457
C18orf54	3.78807	1.88027	2.82581	11.5602	10.6094	97.9656	75.1933	93.5097	102.683	71.8299	90.7039	55.3991	55.2605	56.2421	60.5396	53.135	58.5565	5.95026	6.54892	5.82735	4.91368	10.3641	5.59306	14.2243	23.4174	19.4279	19.7291	27.9903	1.07518	2.2709	1.00422	0.382044	0.545225	0.330893	1.90733	0.86618	2.0556	2.04308	0	1.6743	0.283281	0.351705	0.0621733	0	0.943214	1.60866	0.264893	0.659611	0.726818
SGO2	3.78376	4.78125	4.84424	15.5307	13.4216	143.529	77.1012	59.5335	148.912	80.3028	62.6986	69.8055	70.2678	65.9317	73.2906	68.9713	70.9898	8.02282	8.5996	7.52135	6.1106	15.8805	11.2578	10.5781	20.8578	23.2557	22.8533	32.86	1.79197	2.14979	1.06508	0.205716	1.75684	1.38373	0.666053	0.477892	1.16587	1.41698	1.14542	2.51145	1.79412	1.15104	1.02586	0.153211	0.390296	1.2065	0.0294326	1.5705	0.445469
FANCG	3.78085	2.68609	3.58833	10.0493	9.1714	77.8495	53.8699	75.369	76.4872	56.6546	74.681	42.9572	45.4427	48.8695	45.3493	47.6131	40.5083	12.5691	14.4209	10.7061	7.49651	22.6506	21.2967	24.2414	34.2095	33.7642	27.3897	40.2281	1.79197	2.45258	2.61705	0.0587761	2.30206	2.46666	2.33118	2.18038	4.11121	3.9873	0	1.17821	1.63674	1.98234	0.0621733	0.214495	1.49613	1.6396	2.38404	0.40833	0.77371
ARID3B	3.78028	2.47121	2.37727	3.58402	3.96256	23.033	21.9969	42.5955	27.8772	23.7747	38.3158	27.2412	23.7031	25.9093	22.2866	25.0047	26.7381	3.94456	3.77059	5.89511	5.66963	3.76118	7.02718	54.2927	47.665	104.073	60.4285	55.8958	2.11778	1.72589	1.39982	0.264492	0.605805	1.56422	3.60274	1.49341	1.7488	1.08745	0	1.82933	0.629514	0.287759	1.08803	0.0306421	1.39856	1.11369	0	0	0.093783
PIF1	3.76949	0.0537219	0.493395	2.81099	2.87605	63.567	31.1996	11.2252	62.8988	31.7418	9.61378	26.7173	29.5938	25.8039	29.3828	24.6921	22.8611	3.20913	2.71218	3.11696	2.70882	1.58805	2.29459	13.1024	21.7571	32.103	16.1342	23.3746	0.912275	0.756968	1.24766	0	0.302903	0.0601623	0.484402	0.836312	0.951101	1.94422	0.123829	1.24022	0.535087	0.383678	0.248693	0	0.42282	1.02088	0	0.34551	0.445469
SSC5D	3.76384	3.49192	0.583103	1.58118	2.14106	5.2302	7.51933	4.30966	8.54527	8.09351	1.95062	5.76256	6.17123	7.16191	4.54601	5.73025	6.68453	11.7	11.1133	14.0941	10.8983	151.032	31.4789	45.5978	44.967	12.3862	44.1231	43.1076	2.6065	1.81672	0.882495	0.0881641	0	0.150406	0.211926	0.68697	0.797697	1.94422	0.154787	0.186033	0.472136	0.255786	0	0	2.01653	0.835268	0.529787	0.53397	0.492361
FZD8	3.76207	4.56636	7.31121	8.88977	9.42705	27.2574	20.3134	13.5303	25.4957	20.7396	12.9577	9.5606	11.3607	12.744	10.5334	9.8977	11.6311	10.0285	9.98876	8.46999	9.1974	53.4087	74.6459	18.3513	23.4866	36.1836	27.0045	30.2769	1.30325	1.54421	0.912925	0.14694	0.454354	0.421136	0.877978	1.01552	0.828378	0.889729	0.154787	0.744133	0.377708	0.831303	0.341953	0.42899	0.585443	0.433102	0.441489	0.50256	0.375132
LOXL1-AS1	3.76083	3.27703	4.03687	10.998	9.42705	8.04646	8.41716	6.01349	6.02372	9.35813	7.66316	14.1445	9.11658	13.2706	10.8661	12.8149	15.2407	6.8194	7.47504	6.30167	6.48858	9.61189	4.58918	20.6753	19.6125	13.6862	11.769	12.7459	1.01002	0.756968	0.36517	0.14694	0.787547	0.300812	0.272476	0.238946	0.705655	0.593153	0	0.775138	0.157379	0.639464	0.808253	0.245137	0.683017	0.185615	0.0588652	0.3141	0.820601
RNF215	3.76074	10.5832	8.61198	17.6038	22.1136	16.6964	14.702	15.7353	11.7673	14.2901	15.187	13.3587	13.184	16.3249	11.5314	13.44	14.3049	24.269	23.4835	19.6504	20.6627	17.7193	15.4885	40.7896	42.1652	25.5308	37.1473	38.873	0.228069	1.87728	0.578186	0.205716	0.242322	0.631704	1.18073	1.01552	1.07382	2.37261	0	0.89916	1.1646	1.15104	0.09326	0.0919263	1.82138	1.67054	0.176596	0.628201	0.422023
MOCOS	3.75338	3.38448	3.8126	10.5764	10.162	11.6674	14.3653	31.3704	11.9073	15.3018	32.0459	9.03674	13.8853	15.9037	11.1987	13.5442	16.1766	4.88055	3.57214	0.880879	1.82688	19.5581	7.17059	0.841436	0.51885	2.88891	0.684742	1.35505	1.10776	1.15059	0.426032	0.176328	1.09045	0.752029	0.575227	0.418156	0.767017	0.823823	0	0.682122	0.0314757	0.607491	0.0621733	0	0.195148	0.0309358	0.0294326	0.25128	0.703372
PARD6G	3.74973	4.83497	7.04209	15.4956	14.4442	25.6481	24.4659	24.7555	25.6358	22.763	22.7108	22.5264	26.5082	28.121	24.7259	23.4419	25.936	8.02282	9.1288	5.55631	5.66963	43.4625	27.3917	15.6667	23.625	16.4668	35.4782	36.8404	1.14034	2.08923	0.699909	0.499596	1.72654	0.752029	1.211	0.955785	1.19655	1.18631	0.154787	1.64329	0.849844	0.511571	0.714993	0.153211	0.585443	0.804332	0.382624	0.53397	1.35985
NBPF26	3.74356	6.17802	5.06851	9.59251	9.93835	4.02323	5.0503	4.30966	4.90303	6.70244	5.9912	6.54836	7.71403	8.00449	8.09412	6.77211	6.95192	1.06971	1.85222	1.15192	1.32291	2.42387	2.72482	5.89005	6.95258	2.02224	7.70335	7.57982	0.358394	0.0605574	0.0608617	0.176328	0.0908708	0	0.0908253	0.149341	0.153403	0.692012	0.0309574	0.0620111	0.157379	0.0959196	0.0310867	0.122568	0.130099	0.154679	0.147163	0.25128	0.093783
CNTNAP3	3.74272	2.14887	5.78618	22.5231	22.561	4.32497	4.71361	8.31866	3.50216	5.69075	6.13053	4.84579	8.69582	7.37255	3.76987	10.627	9.22466	1.33714	1.45532	2.91368	3.0238	3.34327	3.37018	22.9592	25.562	12.6029	32.0973	25.4495	0.0325812	0.787247	0.152154	0.029388	0.242322	0.150406	0.151376	0.448024	1.13518	0.0329529	0	0.0930166	0.0314757	0.0319732	0.0621733	0.0919263	0.520394	0.494973	0.0882978	0.659611	0.586144
AK4	3.74244	74.1362	17.5828	69.5369	68.3541	13.8801	20.7623	35.9807	16.25	24.1541	36.2258	20.6928	28.1913	35.8095	17.6297	30.0056	37.166	45.1952	44.5856	19.2438	17.3869	19.391	9.53689	69.8392	56.3471	47.3059	29.2299	29.4724	1.01002	3.20954	2.22145	0.323268	0.878418	0.721948	1.18073	1.16486	1.07382	2.10899	1.57883	1.76732	0.472136	0.735384	0.0621733	0	1.00826	0.494973	1.41276	0.942301	1.59431
BEX1	3.73904	0.268609	0.313979	2.35421	1.91737	19.915	21.2113	44.9007	24.9354	25.5452	33.8572	4.45288	4.76867	7.05659	6.20919	5.93862	7.62037	0.735426	0.85996	0.20328	0.125992	3.1761	0.501941	25.1229	30.0587	12.6751	55.5497	47.3421	0	0.24223	0.486894	0	0.545225	0.210568	0.333026	0.149341	0.153403	0.230671	0.0309574	0.5581	0.44066	0.383678	0.404127	0	0.0975739	0.154679	0.176596	0.691021	0.093783
SCML2	3.73702	1.18188	3.85745	2.38934	2.49258	20.0156	19.1911	19.6441	18.0712	21.6249	18.1129	16.3709	15.9891	19.4846	17.6297	19.2745	19.3851	4.07827	3.57214	5.35303	6.1736	7.94026	6.23841	22.3582	25.2507	24.4835	20.7135	24.1368	0.651625	1.05976	0	0.0881641	0.787547	0.51138	0.242201	0.68697	1.04314	1.44993	0.58819	0.217039	0.88132	1.05512	1.58542	0	1.00826	0.433102	0	1.13076	0.914384
PCDHB5	3.737	0.644662	4.17143	5.97336	4.88928	40.0311	31.5363	34.1766	38.2436	34.6504	32.7426	41.9095	37.5884	43.1821	42.4664	39.7992	42.781	0.0668569	0	17.8886	16.1899	2.25671	2.58141	23.0393	35.939	32.9336	38.9875	44.2932	0.325812	1.45338	0.578186	0.235104	1.81742	0.481299	2.45228	0.238946	1.47267	0.329529	0	0.682122	0.22033	1.72655	0.777167	0	0.520394	1.26837	0	0.753841	0.867493
CCDC169	3.72893	11.8725	5.4722	7.41399	6.93448	6.73891	10.6617	6.21394	8.12501	11.3815	3.90124	6.15546	6.45174	5.47675	6.32007	6.14699	5.88239	5.81655	5.42436	4.67543	4.5987	1.08656	1.86435	1.88321	2.00622	10.6529	1.71186	2.03258	0.162906	0.756968	0.0608617	0.264492	0.272612	0	0.272476	0	0.214765	0.164765	0.0309574	0.465083	0	0.383678	0.310867	0	0.130099	0.37123	0	0.37692	2.55559
SLC16A9	3.72329	3.65309	5.33763	11.9116	11.4403	65.5786	74.2955	47.707	65.8406	73.9798	51.6915	43.4811	45.3024	58.9804	41.3576	43.8624	62.4335	2.87485	3.77059	4.74319	5.60664	22.3163	44.3143	25.804	38.2911	27.0113	54.7366	40.3974	1.07518	0.878083	0.821633	0.822865	1.63567	2.58698	5.08622	0.567497	1.68744	1.51583	0	0.930166	1.13313	1.11906	4.07235	0.551558	0.617968	2.9389	0	0.37692	0.187566
ZNF710	3.72274	14.5049	7.44578	12.1224	12.4309	31.4818	28.8428	38.0854	32.5001	31.6153	35.9472	32.4799	27.9108	28.437	28.6066	27.7135	25.5349	26.4085	21.5651	20.6668	22.8045	16.9671	24.5951	24.7623	36.527	33.4392	33.2528	42.303	1.66164	0.817525	1.00422	0.382044	2.42322	1.47398	2.02843	2.09078	3.06807	1.74651	0.278616	0.961171	1.19608	1.21498	0.74608	0.122568	1.13836	0.309358	0.529787	1.94742	1.68809
CDCP1	3.72116	16.1703	16.6409	40.8999	40.9677	25.7487	17.8444	202.254	24.0949	21.7513	200.775	10.8703	19.4955	26.8572	11.864	19.1703	25.8023	22.9319	20.3083	10.2995	9.51238	3.76118	2.438	3.00513	2.28294	8.77507	2.22541	2.03258	0.488719	0.575296	0.213016	0.999193	1.06016	2.7073	1.18073	0.955785	1.16587	0.757917	0.0928721	0.27905	0.346233	0.0319732	0.994773	0.153211	0.357771	0.897139	0.67695	0.43974	0.398578
RGMB-AS1	3.72018	5.90941	7.58034	15.1442	13.4535	22.4295	12.7941	8.71955	19.0518	12.899	9.05646	8.7748	8.1348	7.5832	7.87237	6.14699	7.2193	4.81369	5.82127	4.26887	5.41765	1.25373	7.95936	1.80308	2.69802	1.55279	1.75465	2.41368	0.553881	0.333066	0.395601	0.176328	0.0908708	0.0902435	0.333026	0.328551	0.368168	0.79087	0.402446	0.496088	0.377708	0.159866	0.155433	0	0.0325246	0.278423	0.0882978	0.28269	0.140674
C20orf96	3.71866	1.28932	3.00522	2.88127	3.06779	35.0021	37.26	25.5573	36.5626	36.4208	25.3581	26.5863	31.9782	30.3328	29.161	32.8187	31.8184	14.5079	15.6777	17.5498	16.064	8.35817	9.82371	51.0071	47.665	29.8641	43.1816	43.404	1.14034	0.787247	1.30853	0.176328	0.575515	0.240649	0.877978	0.627234	1.04314	0.856776	0.371488	0.620111	0.346233	0.159866	0.621733	2.05302	0.292722	1.05182	0.441489	0.28269	0.093783
PRRT2	3.71347	0.698384	1.48018	1.4055	1.53389	7.44297	10.1006	4.40989	6.72415	8.4729	4.1799	3.27418	5.04918	6.84594	3.65899	6.66792	6.68453	4.74684	2.91063	4.81095	3.65376	3.00894	5.01941	95.2425	90.8679	46.9809	73.4386	86.7656	0.26065	0.423902	0.791202	0.029388	0.272612	0.51138	0.666053	0.149341	0.429529	1.05449	0	0.589105	0.629514	0.0319732	0.248693	0	0.748067	1.17556	0.500354	0.628201	1.00817
ZNF70	3.71244	9.50877	10.5856	13.4576	14.1566	12.7738	16.3854	10.6238	19.472	15.5547	13.2364	19.5141	21.3188	18.3261	23.9497	20.2121	24.3317	10.0954	9.45956	7.86015	7.24453	25.8267	16.5641	17.9106	23.9363	15.0946	19.4724	23.7981	0.944856	1.12031	0.608617	0.0587761	1.36306	1.4439	1.33211	0.537629	1.96356	1.41698	0.0309574	0.992177	1.10165	0.607491	1.64759	0	1.39856	1.17556	0.470921	0.3141	0.32824
RAPGEFL1	3.71237	3.4382	2.91551	3.68943	4.7295	12.3714	15.1509	10.0225	9.24571	11.255	9.89244	11.3941	13.8853	15.1664	14.4142	14.7945	17.6472	12.7028	11.7748	9.07983	7.18153	5.26565	5.95159	23.3999	21.1345	18.2724	36.0774	32.6906	0.5213	0.908361	1.00422	0	0.0908708	0.0601623	1.27155	0.328551	0.429529	1.41698	0.340531	0.217039	0.377708	0.287759	0	0.0306421	0.260197	0.433102	0.0294326	0.28269	0.0234457
RAD51	3.70516	0.966994	1.0765	2.98668	3.51517	27.358	19.1911	38.787	29.5582	18.4633	35.3899	23.0502	20.0565	21.0644	21.7322	21.0456	19.7862	3.81084	5.62281	4.06559	3.90575	10.5313	7.81594	6.57121	12.314	16.7557	9.15843	13.1271	1.17292	0.605574	0.639048	0.029388	0.938998	0.51138	0.999079	0.537629	0.951101	1.58174	0.123829	0.217039	0.409184	0.159866	0.0310867	1.1644	0.455345	2.413	0	0.628201	0.281349
NBPF9	3.6945	8.91783	13.232	29.1289	28.2172	15.59	15.3754	19.9447	16.6703	18.8427	18.5309	12.8348	15.2878	15.377	13.5272	12.7107	18.1819	10.9645	9.26111	8.67327	9.1974	11.1164	9.96712	24.3616	31.719	20.2946	37.5752	37.9414	0.944856	1.63505	1.00422	0.176328	0.938998	0.27073	0.787153	0.86618	0.92042	1.35107	0.0619147	1.1162	0.125903	0.447625	0.09326	0.0919263	0.813116	1.26837	0.0588652	0.25128	0.562698
CENPU	3.69407	2.57865	5.65161	13.9847	13.9968	96.3563	65.8783	81.6832	105.345	62.8512	90.9826	62.8642	62.4135	53.5037	68.9664	66.7834	58.9576	9.62739	11.3779	8.06343	9.76436	13.4567	16.7792	14.8654	25.9771	19.464	27.2185	42.0066	1.0426	1.60477	1.21723	2.05716	1.09045	2.25609	0.696328	2.18038	1.53403	2.04308	1.60978	1.36424	2.42363	1.3109	1.55433	1.47082	0.943214	1.54679	1.32447	0.816661	0.398578
ZNF286A	3.6858	5.80196	10.6304	20.45	20.8354	20.6191	21.4357	22.3501	25.0755	25.2922	21.7355	23.5741	21.0383	24.6454	21.1778	24.067	24.3317	4.94741	5.29206	6.23391	5.10267	7.94026	8.533	12.5013	16.7761	13.0723	17.8033	20.0293	0.651625	0.999198	0.608617	0.0881641	0.514934	0.541461	0.605502	0.328551	0.981781	1.21926	0.402446	0.961171	0.125903	0.415652	0.341953	0	0.260197	0.37123	0.0588652	1.09935	0.562698
MIR1915HG	3.6785	1.12816	2.64639	1.44063	1.62976	6.43717	8.30494	6.41438	5.04311	6.95536	5.15522	8.25093	8.69582	9.79497	7.31797	8.3349	7.75406	3.07542	2.05067	2.0328	1.38591	16.7163	4.15894	14.1441	23.0715	30.9475	42.3684	32.0554	0.488719	1.05976	0.821633	0.29388	0.484644	0.150406	0.999079	0.119473	1.56471	0.988588	0.0619147	0.496088	0.283281	0	0	0	0.617968	0.37123	0.618084	0.50256	0.140674
WDR17	3.67844	1.39677	2.06329	3.23264	3.35539	15.3889	12.0085	15.2342	14.9893	14.1637	12.1217	14.2754	11.5009	14.4291	11.5314	13.7526	15.107	0.401141	0.926111	1.15192	1.32291	0.835817	0.0717059	11.74	12.314	6.46394	21.5266	18.2508	0.228069	0.908361	0.882495	0.029388	0.817837	0.120325	0.393577	0.0896048	0.092042	0.0988588	0.0928721	0.155028	0.535087	0.415652	0.09326	0	0	0.0309358	0.0882978	0.691021	0.93783
SLC24A1	3.67125	5.37219	6.14501	7.76537	7.76533	24.6423	24.2414	15.6351	22.4138	21.3719	18.6702	10.2154	12.2022	12.8493	12.5293	12.8149	16.1766	6.01712	5.95357	5.75959	5.41765	14.376	8.60471	12.4613	13.2825	17.0807	25.2927	21.6385	0.325812	1.33226	0.760771	0.205716	0	0.51138	0.1211	0.567497	1.19655	0.659059	0.0619147	0.961171	0.598038	0.319732	0	0.5822	0.91069	0.618717	0	0.973711	0.726818
FOXO6	3.6696	10.3146	3.8126	1.4055	1.85345	9.75633	10.774	2.30517	8.12501	11.6344	2.92593	8.3819	8.27505	4.7395	7.53973	5.93862	5.34763	26.4085	24.8727	18.8373	19.4657	14.7104	43.0235	13.0623	12.2103	9.02785	3.29532	4.82737	1.01002	0.393623	0.517324	0.029388	0.848127	0.421136	1.27155	0.477892	0.859059	0.494294	0.371488	0.806144	0.188854	0.575518	0.27978	0	0.715542	0.525909	0	0.816661	0.187566
TCF7	3.66786	2.79354	3.45376	4.67328	5.94384	9.15285	14.3653	12.6283	11.4871	15.5547	11.2857	7.989	8.27505	9.79497	10.6443	8.64746	12.5669	2.13942	1.71992	1.82952	1.13393	5.68355	2.65312	7.93354	7.99028	18.5252	36.8477	19.0131	0.0325812	0.121115	0.0304308	0	0.605805	0.872354	0.181651	0.388288	0.122723	0.922682	0	0.0620111	0.598038	0.223812	0.248693	0	0.130099	0.556845	0.11773	0.659611	0.0703372
ZIC4	3.66528	0.537219	2.55668	1.54605	1.53389	7.24181	6.95819	2.20494	7.42458	8.4729	2.64727	7.33416	7.99454	8.95239	8.42676	7.39723	10.8289	0.467998	0.727658	2.23608	1.70089	0.668653	1.219	53.7718	89.3459	85.3313	153.553	129.704	0.195487	1.63505	0.36517	0.352656	0.484644	0.451217	0.968804	0.657102	0.0613613	0.461341	0.0928721	1.1162	0.0944271	1.63063	0.0310867	1.68532	0.260197	1.26837	0.0588652	0.628201	0.351686
TMEM147-AS1	3.66503	4.88869	4.88909	7.41399	9.45901	23.1336	26.7105	17.6396	22.9742	24.5335	15.4656	15.1922	19.3552	15.9037	18.6276	17.1907	20.8557	18.0514	12.8994	13.3487	16.064	6.68653	7.74424	10.9387	18.9207	28.2391	30.3426	24.0522	1.27067	0.817525	0.304308	0.264492	0.272612	1.14308	2.39173	0.567497	2.60786	1.51583	0	1.36424	0.188854	0.991169	0.497387	2.29816	1.43108	0.525909	0.0882978	0.40833	0.562698
MST1	3.66359	3.27703	2.37727	5.69226	5.30471	5.83368	9.53945	4.20944	5.32329	8.4729	4.87655	3.14321	4.34791	4.31821	3.88074	3.22977	4.14441	8.2234	6.81353	5.28527	6.55157	3.00894	1.72094	23.7606	24.7664	21.9196	24.3511	21.8502	0.130325	0.181672	0.943356	0.117552	0.393773	0.120325	0.0908253	0.209078	0.214765	0.626106	0	0.248044	0.0944271	0.415652	0	0	0.162623	0.278423	0	0.34551	0.187566
NR6A1	3.65481	1.45049	1.56989	1.79201	0.958683	131.861	152.07	80.1798	124.397	154.915	64.6492	34.7063	33.6612	38.1266	32.82	37.4029	37.9682	2.4737	3.10909	3.59128	2.26785	4.51341	2.07947	23.2797	20.8578	72.5839	20.6279	22.189	1.10776	1.45338	0.517324	0.558372	1.09045	0.27073	0.908253	0.448024	0.92042	2.07603	0.185744	0.5581	0.849844	0.319732	0.18652	0.0919263	0.552919	0.278423	0.294326	0.37692	1.6412
KLHL17	3.65158	3.16959	3.36406	5.30575	5.40058	11.5668	14.4775	14.0315	12.7479	11.7609	17.8343	11.0012	9.6776	9.68964	11.4205	10.3144	11.7648	11.1651	9.59186	11.0449	11.6542	7.35519	9.10665	42.7129	42.2689	27.5891	34.1087	43.4887	0.847112	2.45258	2.19102	0	0.938998	0.541461	1.87706	0.17921	1.77948	1.61469	0.185744	2.04637	0.598038	0.255786	1.08803	0	0.487869	0.989947	0	0	0
MAPK13	3.64964	0.644662	2.06329	2.17852	1.43802	10.9633	15.0387	8.61933	7.56467	11.8873	8.91713	10.0845	11.2204	8.74174	9.20291	9.48095	9.89311	16.5805	14.6855	5.48855	5.85862	4.0955	4.73259	35.4605	34.0365	44.9226	16.9902	18.1238	0.814531	1.96812	0.426032	0.264492	0	1.68455	1.15045	0.448024	0.122723	0.527247	0	0.124022	1.07017	0.287759	0.404127	0	0.943214	2.8461	0	1.06794	0.0468915
SLC25A25-AS1	3.63444	1.39677	2.37727	1.6866	1.88541	11.8685	15.2631	6.81528	13.5884	13.2784	6.40919	7.72706	11.7814	9.58432	8.98115	10.8354	10.5616	4.14513	3.77059	2.64264	2.07886	1.25373	3.5853	14.7051	8.30159	11.3751	10.2283	12.0261	0.0325812	0.151394	0.0608617	0.176328	0.0605805	0.661786	0.242201	0.119473	0.46021	0.362482	0	0.186033	0.0944271	0.0959196	0.09326	0	0.325246	0.216551	0.0882978	0.0628201	1.1254
ZNF280B	3.63384	5.31847	30.8147	11.5251	10.8651	19.8144	22.2213	20.5461	19.8923	18.9692	21.8748	14.6683	18.3734	18.1154	19.182	19.7954	19.9199	36.5039	29.5032	49.668	62.9959	13.2059	27.5351	7.29245	9.20093	6.10283	7.44657	8.85018	1.98746	0.878083	0.486894	0.911029	1.21161	0.330893	1.99816	0.119473	2.30105	1.51583	0	0.651116	0.723941	0.223812	0.870427	0	0.357771	0.216551	1.14787	0.18846	1.52397
MAST3	3.63352	11.98	10.3164	4.70841	6.90252	13.2767	15.1509	10.6238	14.1487	18.0839	10.3104	11.6561	15.8488	15.0611	13.3054	14.2735	12.4332	40.4484	42.7334	26.0876	27.0882	20.4775	32.5545	36.0215	35.6277	19.5363	27.0045	31.5049	1.14034	2.2709	1.03465	0	0.393773	0.992678	1.05963	0.477892	1.68744	2.37261	2.81712	2.20139	0.503611	1.02314	0.435213	3.15614	1.39856	1.70147	0.441489	0.12564	0.0468915
SLC19A1	3.63344	4.02914	5.11336	5.90309	5.36863	23.2341	24.9148	31.9717	21.2931	24.407	31.3493	20.9547	21.8798	25.488	18.6276	22.921	20.1873	11.7668	8.9965	8.53775	9.07141	19.2238	15.7036	43.1536	46.2814	49.1476	45.1074	43.8274	1.75939	2.36174	0.639048	0.44082	0.787547	0.661786	1.51376	3.25564	0.951101	3.06462	1.39308	2.8215	0.975747	1.50274	0	3.73834	1.984	0.773396	0.971275	1.16217	0.726818
ANKRD13B	3.63318	6.93012	9.50906	3.54888	5.04907	13.679	14.3653	17.4391	14.4289	13.7843	15.3263	9.82254	10.9399	12.5333	10.977	11.2521	10.5616	16.6474	13.9578	11.5192	11.9692	29.9222	29.8297	23.2397	36.9075	13.289	22.5537	37.518	0.651625	2.24062	0.973787	0.117552	0.938998	0.150406	0.847703	0.746707	0.674975	1.38402	0.773934	0.217039	0.314757	1.15104	0.124347	0.214495	1.13836	0.74246	0.91241	0.50256	0.304795
HTR7P1	3.63292	5.69452	6.59355	10.4358	9.45901	4.92846	4.48915	7.61708	4.48277	4.5526	5.85187	3.66708	3.64663	6.84594	5.6548	6.56374	4.94656	4.3457	7.14428	8.40223	7.6225	8.94324	6.74036	2.60444	4.56588	2.88891	10.6563	9.82412	0.26065	1.33226	1.12594	0.235104	0.242322	0.360974	0.847703	0.955785	0.767017	0.494294	0.185744	0.713127	0.346233	0	0	0.520916	0.683017	0.680588	0	0.3141	0.679927
PCDHB10	3.63134	8.81039	6.77297	6.39501	6.58296	5.43136	6.28482	4.20944	7.14441	5.43783	3.76191	6.94126	5.75046	5.79272	5.43304	6.14699	6.55084	3.00856	4.10135	2.84592	2.39384	4.68057	5.80818	15.1859	15.946	5.95838	24.9075	23.2476	0.293231	1.36254	0.243447	0	0	1.08292	0.423852	0.627234	0.306807	0.494294	0.495318	0.372066	0.22033	0.0639464	0.0621733	0	0.390296	0.835268	0	0.25128	0.539252
IPO5P1	3.62586	3.70681	3.76774	4.53273	4.28212	14.5842	16.4976	12.1272	13.4483	13.0255	13.7937	11.5251	13.745	14.1132	13.5272	14.5861	14.706	2.74113	3.90289	2.64264	2.96081	9.69548	5.01941	3.84656	8.12864	25.2419	21.6122	21.6808	0.0651625	0.272508	0.608617	0.0881641	0.151451	0.451217	0.666053	0.0896048	0.092042	0.197718	0	0.186033	0.157379	0	0	0	0.325246	0.402166	0	0.785251	0.0234457
ZNF334	3.62527	3.70681	7.04209	9.41683	10.6733	41.6404	46.6872	27.2611	35.8621	41.2263	25.4974	22.7883	22.0201	28.9636	27.2761	22.6084	28.2087	5.95026	6.74738	5.48855	5.03967	8.191	6.88377	22.1177	29.7474	36.1836	42.4112	41.7102	0.553881	1.72589	1.09551	0.176328	0.393773	0.902435	0.877978	1.40381	1.84084	0.79087	0.0309574	1.05419	0.598038	0.863277	1.33673	0.5822	0.878165	3.83604	0.91241	0.848071	1.0785
SLC45A4	3.62034	5.10358	6.10015	4.39218	5.78406	18.2051	18.8544	17.9402	20.0324	18.2104	15.4656	14.9303	12.9035	15.7983	13.8598	12.1898	12.5669	9.7611	7.93809	9.28311	10.3313	16.8835	15.7036	17.55	22.864	29.4669	25.4211	26.6776	1.49874	0.484459	1.82585	0.117552	0.212032	0.541461	2.48256	1.97131	0.276126	0.626106	0.0928721	1.02318	0.66099	0.255786	0.4663	0.398347	1.36603	0.464038	0	0.0942301	1.31296
KIAA0513	3.61848	41.9568	22.1579	40.408	41.7986	16.4952	16.4976	9.3209	13.1681	15.1753	13.2364	14.2754	16.8306	15.5877	15.3012	13.8568	15.9092	41.0501	39.7566	48.3806	44.8531	23.7372	31.7657	33.7376	39.9168	25.0974	32.6108	40.3128	2.57392	2.08923	0.547755	0.29388	1.99916	0.601623	1.63486	2.50893	1.28859	1.71355	0.0928721	2.57346	1.0387	0.671437	0.27978	0.643484	1.04079	1.02088	0.882978	1.00512	0.750264
PTPRJ	3.61268	6.93012	15.8335	13.3171	15.9461	20.8202	26.8227	30.9695	19.1918	25.5452	31.9066	23.3122	28.4718	36.9681	21.843	28.4429	37.2997	6.68569	6.21817	3.32024	3.77975	19.5581	8.74812	27.6472	31.2002	41.7448	31.0274	36.7558	1.40099	1.39282	0.669479	0.0881641	1.96887	2.01544	2.33118	0.776575	1.44199	2.07603	0.0928721	1.1472	1.32198	0.89525	0.248693	0	1.82138	1.2065	0	1.38204	0.257903
CDK5RAP3	3.60957	3.16959	2.91551	7.34372	6.23144	25.5475	20.9868	13.7308	21.2931	21.6249	14.2117	15.1922	17.2514	19.6953	14.9686	19.1703	20.5884	10.4297	9.59186	7.31807	6.86655	2.34029	4.44577	24.2013	23.4866	24.303	24.6079	26.1271	0.684206	0.878083	1.00422	0.205716	0.636096	0.631704	1.27155	1.13499	1.93288	0.988588	0.0928721	0.961171	0.849844	0.575518	0.217607	0.674127	1.10584	1.60866	0.176596	0.596791	0.468915
LRATD1	3.60749	2.04143	4.48541	3.51374	2.68431	30.3754	27.1594	36.1811	27.4569	23.7747	36.0865	7.46513	16.6904	19.4846	7.98324	14.1693	21.7916	1.20342	0.992261	11.5869	11.4023	17.9701	50.481	101.093	94.396	27.0113	111.057	119.541	2.02004	2.60397	1.73456	0	0.696676	1.29349	0.666053	0.567497	0.736336	2.76805	0.0619147	0.837149	0.912795	2.36602	3.17084	0	2.73207	2.01083	0.706382	0.56538	0.422023
FOXO3B	3.60354	2.09515	3.94716	6.95721	6.87056	13.4778	15.5998	15.7353	13.028	13.2784	13.6544	17.5496	15.4281	16.9569	16.9644	16.774	18.7167	4.27884	5.22591	4.06559	4.85068	9.86264	7.17059	14.1441	23.625	13.289	19.6435	26.0424	0.5213	1.4231	0	0.0587761	0.0605805	0.451217	0.756878	0.68697	1.16587	1.54879	0	0.961171	0.503611	0.255786	0.435213	0.0306421	0.617968	0.309358	0	0.56538	0.304795
PAK3	3.6002	6.17802	6.90753	9.24114	8.46837	32.8899	41.9736	14.9335	30.2587	40.2147	14.769	37.3256	33.9417	41.9182	37.9204	39.174	36.4976	2.54056	3.77059	5.01423	5.10267	20.7283	4.876	23.5602	28.2254	8.37785	19.9003	30.658	2.41101	2.99759	2.83007	0.176328	0.878418	0.932516	1.63486	0.925916	1.34995	2.89986	0.773934	3.13156	0.975747	0.79933	0.4663	0.183853	1.49613	1.97989	0	0.628201	0.0468915
NBPF15	3.59917	7.73595	12.0209	24.6665	24.766	19.915	23.6803	25.0562	21.013	20.6132	23.1288	18.0735	19.4955	18.642	15.4121	19.8996	23.1285	11.7668	10.7826	13.4842	12.9772	7.35519	10.6842	36.4222	38.6024	28.8169	34.1515	40.7786	1.30325	1.69561	0.852064	0.029388	0.545225	0.120325	1.12018	0.776575	2.42377	1.44993	0.123829	0.465083	0.503611	0.479598	0.124347	0.0919263	1.10584	0.587781	0.235461	1.00512	1.59431
RAPH1	3.59824	22.7781	19.5115	9.03031	11.7279	18.2051	18.9667	19.5438	16.1099	15.4283	22.2928	28.5508	27.7705	28.2264	29.3828	31.0475	27.674	35.033	38.1028	13.6197	15.497	11.785	15.9187	6.2106	9.02798	5.48893	4.27964	7.24105	0.293231	0.575296	0.395601	0.0587761	0.333193	0.421136	0.211926	0.657102	0.797697	1.6806	0.402446	0.372066	0.818368	0.415652	0.37304	0.183853	0.878165	1.60866	0.235461	0.753841	0.797155
ABCA7	3.59804	17.191	10.2716	9.55738	9.42705	21.7254	31.1996	7.71731	18.2112	26.8098	5.71254	5.63159	5.61021	7.47788	5.43304	6.0428	7.2193	13.1039	12.8994	15.6525	12.9772	14.2089	21.0098	48.8434	48.5989	38.1698	55.8921	46.3681	2.11778	4.11791	1.73456	0	0.999579	0.661786	3.42109	2.21025	2.11697	1.74651	0.247659	2.2634	1.32198	0.255786	0.870427	2.57394	1.04079	0.0618717	0.147163	0	0.562698
ZSCAN20	3.58273	5.80196	10.2716	12.8252	12.0155	24.5417	25.027	19.4436	20.3125	26.4304	19.2276	21.8715	24.1239	25.2773	23.0627	23.0252	26.7381	12.9702	12.304	12.4678	12.8512	13.791	14.9148	8.37429	14.4586	13.0723	19.6435	19.9447	0.684206	0.878083	0.608617	0.029388	0.787547	0.210568	1.81651	0.776575	2.23969	1.44993	0.123829	0.961171	0.629514	0.639464	0.870427	0	1.49613	1.2065	0.353191	1.66473	0.187566
KIAA1614	3.5726	1.61166	3.99201	5.93822	6.2634	19.1103	14.702	5.81304	17.6509	15.9341	5.01589	6.15546	5.89072	6.52998	6.6527	4.06326	6.14977	4.94741	4.6967	3.93007	4.5357	12.8716	14.9148	5.04862	12.6599	5.95838	8.85885	14.0163	0.814531	1.36254	1.1868	0	1.06016	0.27073	1.18073	0.657102	1.68744	1.18631	0.0309574	0.465083	0.188854	0.607491	0.248693	0	0.585443	0.928075	0	0.15705	0.0234457
ZNF324B	3.57054	2.79354	2.153	3.90025	5.78406	5.53194	6.39705	5.41214	4.90303	5.18491	5.43388	5.23869	5.89072	5.05547	5.76568	5.3135	4.54548	4.41255	4.0352	4.13335	3.90575	6.18504	4.30235	3.8065	4.91178	6.28338	6.93301	6.90229	0.847112	1.09003	0.334739	0	0.151451	0	0.363301	0.209078	0.276126	0.428388	0.0928721	0.248044	0.125903	0.0639464	0.0310867	0.122568	0.683017	0.123743	0	0.659611	0.398578
MICALL2	3.56532	8.16572	4.35085	9.69793	10.1301	15.2883	12.4574	11.6261	11.6272	12.7726	12.4004	10.2154	10.6594	11.5854	10.4226	9.68932	11.0963	21.6616	14.1563	10.6383	10.9613	9.69548	7.74424	42.3923	27.672	28.853	26.5766	30.5733	1.98746	1.36254	0	0.14694	0.666386	0.0902435	1.45321	1.73236	0.46021	0.955635	0.154787	0.930166	0	0.0319732	0.777167	1.04183	0.357771	1.39211	1.20674	1.31922	1.0785
FANCB	3.56	1.07444	2.19785	5.20034	5.43254	26.0504	17.3955	25.858	25.2156	16.5664	22.5715	19.1212	18.9344	18.5367	20.8451	18.5452	20.4547	0.802282	1.58762	1.49072	0.692955	2.67461	1.93606	4.32739	5.77653	8.05284	5.04997	9.18894	0.195487	0.24223	1.49111	0.0587761	0.0302903	0.120325	0.302751	0.0896048	1.25791	0.197718	0.0309574	0.341061	0.598038	0.127893	0.341953	0	0.552919	1.29931	0.0882978	0.18846	1.21918
ZNF90	3.53999	0.0537219	0.0897081	0.421649	0.319561	16.9981	13.243	16.1362	18.3513	16.3135	15.7443	8.3819	9.81786	11.5854	10.0899	10.4186	8.68989	0.467998	0.595357	0.406559	0.251984	1.67163	1.36241	4.76814	5.63817	34.4503	5.56353	6.43649	0.195487	0.151394	0.578186	0.0881641	0	0.120325	0.0302751	0.0597365	0.552252	0.164765	0.0309574	0.0310055	0.251806	0.255786	0.0621733	0	0.162623	0.0928075	0.11773	0.18846	0.140674
LRFN5-DT	3.53838	0.107444	3.13979	2.03797	1.94932	5.63252	8.52939	3.20719	7.2845	8.34644	3.90124	5.89352	4.76867	9.16303	8.31588	7.6056	7.62037	0.267427	0.396905	1.28744	1.44891	4.17908	1.43412	13.1024	16.8799	7.9084	14.3796	15.1596	0.0977437	0.363345	0.36517	0.499596	0.514934	0.451217	0.0908253	0.0298683	0.368168	0.164765	0.247659	0.0620111	0.251806	0	0.0621733	0	0.162623	0	0.176596	0.25128	0.0468915
CRAMP1	3.53528	4.02914	8.70169	6.2896	7.22208	29.5707	27.4961	27.5618	29.138	28.4538	26.4727	30.2534	28.8926	26.0146	25.6129	26.1508	27.1392	14.2405	13.0978	15.0427	15.938	16.9671	24.4517	20.7154	31.4769	31.9586	36.9761	39.3812	1.23809	2.08923	0.639048	0.117552	0.242322	0.721948	0.968804	0.836312	2.11697	1.28516	0	0.651116	0.629514	0.927223	0.621733	0.0612842	0.91069	1.2065	0.353191	1.19358	0.16412
FLVCR1	3.53349	3.00842	4.30599	8.01133	9.23532	41.5398	34.9032	31.7713	44.5475	42.238	37.0618	28.5508	29.8743	32.1233	31.933	29.4847	34.0911	4.61312	3.24139	4.60767	4.03174	5.34923	5.95159	36.5824	45.4858	39.6864	41.7693	43.7851	0.944856	0.211951	0.760771	0.352656	0.514934	0.391055	1.54403	0.537629	0.306807	2.01013	0.185744	0.961171	0.44066	0.351705	0.217607	0.42899	0.455345	1.67054	0.294326	1.97883	1.21918
GABRB3	3.53186	0.376053	0.583103	0.316237	0.607166	6.53775	8.41716	21.1474	10.5065	9.61105	20.2029	3.01225	4.90893	8.00449	3.88074	5.73025	8.02144	0	0.132302	0.13552	0.0629959	6.01788	1.36241	28.4486	40.574	34.1253	39.715	54.2444	0.423556	0.454181	0	0.470208	0.121161	0	0.0302751	0.567497	0.736336	0.263623	0	0	0.598038	0	0.37304	0	0.0650493	1.36118	0.0588652	0.50256	0.32824
ZNF731P	3.5298	3.38448	6.45899	15.9875	15.8822	39.83	33.4442	36.1811	38.8039	31.4888	38.0371	29.0747	24.9654	30.6488	28.4957	28.6512	32.6205	5.08112	4.5644	4.33663	4.72469	3.00894	4.8043	10.4578	14.0781	20.2946	18.6164	17.8274	1.66164	1.12031	0.213016	0.382044	0.393773	0.631704	0.908253	1.43368	1.31927	0.988588	0	1.20922	0.44066	1.18301	0.74608	0	0.878165	1.08275	0.11773	0.722431	0.398578
CXXC4	3.5265	1.39677	2.28756	2.35421	3.32344	42.8474	40.7391	10.4234	41.0453	37.1796	11.9824	36.9327	46.5647	47.711	36.0355	45.321	47.5939	1.20342	2.44758	8.33447	9.07141	3.00894	0.788765	42.4324	50.3976	18.4168	61.8408	57.9708	0.390975	0.787247	0	0.0587761	0.0908708	0.360974	1.36238	0.0298683	0.552252	0.988588	0.0309574	0.372066	0.0944271	0.0639464	0.155433	0.183853	0.260197	0.216551	0.0588652	0.28269	0.422023
PCYOX1L	3.52576	4.56636	7.67005	11.4899	11.5681	29.7719	38.3823	26.6598	34.4613	39.203	26.0547	25.6696	28.4718	29.0689	24.5041	27.6094	27.4066	29.2165	26.2619	17.4821	17.2609	19.4745	15.7036	29.4503	31.719	30.3336	29.2299	29.0912	1.20551	3.33066	2.0693	0.0881641	2.21119	2.28617	2.72476	2.06091	3.52828	3.42711	0.123829	2.72849	0.723941	0.79933	0.09326	0	2.30925	2.87703	0.588652	1.85319	0.0234457
ZNF382	3.52067	8.5955	11.0341	11.244	10.897	15.4894	17.8444	17.1384	17.5108	19.8544	15.8836	19.3831	16.9709	17.7995	18.0732	18.441	19.6525	12.3685	10.7826	7.58911	8.25246	6.43579	8.60471	15.1458	29.9895	17.9835	21.869	27.0163	2.11778	0.121115	0.578186	0.323268	2.09003	0.27073	1.02935	1.07526	0.981781	0.889729	0.990635	0.930166	0	0.735384	0.497387	0.0612842	0.227672	0.278423	0	0.785251	0.703372
DAGLA	3.51966	4.24403	4.44055	2.56503	3.4193	15.9923	17.8444	15.5348	20.5927	19.8544	13.097	18.3354	18.5137	16.4303	17.297	13.3358	18.583	9.62739	8.40115	10.2317	11.7172	11.6179	19.504	13.503	21.1691	11.0501	21.2698	23.4593	0.325812	2.11951	0.608617	0	0.605805	0.902435	0.514677	0.448024	0.521571	1.87832	0.0309574	0.465083	0.912795	0.89525	0.590647	0.612842	1.88643	0.928075	0.0294326	1.16217	0.140674
LRRC27	3.51544	5.69452	8.02888	10.9629	11.3125	17.4005	19.9767	13.2297	16.8104	20.3602	15.605	14.1445	16.8306	18.5367	16.5209	14.8986	19.7862	12.8365	13.2963	14.7717	13.7961	11.6179	10.8993	19.2328	23.0023	25.2419	41.7693	27.0587	1.75939	2.45258	0.760771	0.323268	0.181742	0.962597	1.63486	1.64275	1.93288	3.85549	0	0.775138	1.13313	0.79933	0.528473	0	1.52866	0.835268	0	1.2564	0.257903
LPIN3	3.51457	1.77282	1.16621	3.33805	4.56972	18.8086	27.4961	16.2364	21.1531	28.4538	15.4656	14.0135	14.0255	17.5888	12.751	14.1693	16.7113	8.42397	8.335	6.77599	6.67757	2.7582	2.22288	14.3845	13.2825	20.3668	21.4838	16.7688	0.684206	0.666132	0.608617	0	0.212032	0.120325	0.393577	0.17921	1.13518	0.889729	0.247659	0.372066	0.377708	0.127893	0.0310867	0.0919263	0.617968	0.773396	0.206028	0.628201	0.586144
BRINP1	3.50665	0.913272	1.43533	0.0351374	0.287605	12.472	16.9466	17.1384	8.82545	19.0956	17.5556	17.5496	14.867	11.1642	19.6255	12.7107	12.7006	0.133714	0	0	0	3.1761	0.215118	82.7011	86.8554	24.3752	100.657	110.479	1.36841	1.93784	0.36517	0.323268	1.75684	0	2.08898	0.418156	0.92042	0.263623	0	0.5581	0.0944271	0.351705	0	0.183853	0.162623	0.402166	0.0882978	0.03141	0.609589
CENPM	3.47424	0.0537219	0.358833	2.45962	1.66172	18.2051	14.4775	14.5326	16.8104	10.8757	16.9983	10.7393	12.9035	10.7429	10.7552	10.9396	10.1605	1.87199	2.51373	1.89728	2.77182	5.43281	4.66088	4.12704	7.43684	9.1723	7.23259	9.9935	0.716787	1.24143	0.486894	2.46859	0.454354	1.14308	1.45321	0.119473	0.398849	0.494294	0.247659	0.403072	0.22033	0	0.09326	0	0.195148	0.185615	0.470921	0.28269	0
CABYR	3.47294	3.97542	2.91551	3.4786	3.96256	8.14704	6.50927	3.70832	7.42458	3.28799	3.48325	6.28642	5.89072	5.79272	5.87655	5.52187	7.35299	5.34855	4.76285	5.82735	7.18153	5.18206	3.44188	6.09039	8.43995	6.42783	6.63344	6.64822	0.195487	0.0908361	0.456463	0.235104	0.302903	0.0902435	0.302751	0.209078	0.368168	0.626106	0	0.186033	0.157379	0.127893	0.0621733	0.153211	0.0975739	0.0618717	0.470921	0.910891	0.281349
SPSB4	3.47223	0.268609	2.19785	4.25163	5.01711	41.9422	31.4241	16.6373	38.2436	28.7067	18.1129	43.0882	28.4718	35.2829	40.8032	30.735	32.7542	2.33999	2.64603	4.94647	3.90575	6.26863	5.16283	25.8441	28.848	22.6419	42.9676	37.9414	3.03006	4.72348	3.77342	0.205716	2.90787	0.842273	3.54219	1.7921	1.31927	6.19515	1.11446	1.45726	0.849844	2.7497	0.870427	0.704769	3.77286	1.57773	0.412056	0.47115	0.0468915
CDH4	3.46248	1.02072	1.83902	1.86228	2.04519	14.6848	11.5596	12.7285	13.1681	13.2784	16.441	26.5863	24.9654	20.0112	27.387	22.0875	18.4493	1.67142	1.65377	2.64264	2.01587	3.25969	6.88377	20.4749	24.04	7.07784	43.9947	35.5277	1.5639	0.454181	0.334739	0.176328	0.0908708	1.86503	1.51376	0.388288	0.337487	3.26234	0	0.341061	0.66099	0.543544	1.58542	0	0.390296	0.0618717	0	0.03141	0.117229
ZKSCAN7	3.46122	3.33076	6.01045	8.96004	8.34054	14.8859	17.6199	8.92	11.4871	17.7046	9.89244	11.787	12.623	13.5866	11.1987	13.7526	13.3691	8.2234	9.45956	8.60551	8.56744	6.60295	9.32177	8.73491	14.7353	10.7251	18.0601	18.5896	0.358394	1.847	0.639048	0.558372	0.484644	0.180487	1.02935	0.68697	2.02492	0.955635	0	0.434077	0.472136	1.3109	0.4663	0.0612842	0.617968	1.26837	0	0.942301	0.093783
ENSG00000259959	3.4518	2.25632	2.01843	3.7597	4.12234	9.95749	8.97831	8.01798	8.12501	8.85228	9.19579	4.19095	7.57378	6.42465	5.76568	6.45955	7.35299	1.13657	1.05841	1.62624	1.63789	2.59103	1.50582	12.5414	9.82355	10.1834	8.04572	7.7492	0.293231	0.635853	0.547755	0.0881641	0.757257	0.120325	0.817428	0.238946	0.368168	0.692012	0	0.0310055	0.44066	0.479598	0.0310867	0	0.130099	0.154679	1.14787	0	0
ENSG00000279342	3.45064	3.22331	5.65161	3.86512	5.17689	10.6616	8.64162	9.82203	11.9073	8.09351	9.47445	9.29867	8.69582	11.2695	8.53764	7.70978	8.5562	0.601712	0.330754	0.474319	0.314979	0.50149	1.43412	7.0921	5.77653	3.57503	4.92158	7.41043	0.130325	0	0.517324	0.176328	0.363483	0	0.0908253	0.268814	0.859059	0.79087	0	0.310055	0.346233	0.127893	0	0	0.520394	0.278423	0	0.15705	0.16412
ENSG00000263272	3.44872	1.50421	2.2427	4.21649	5.04907	10.561	11.8963	9.42113	10.3664	15.4283	8.7778	12.8348	10.0984	13.06	14.3033	12.6065	10.6953	3.27599	3.30754	1.08416	2.33085	1.08656	1.43412	15.2661	14.2511	13.1084	13.3953	13.4235	0.130325	0.151394	0.0912925	0	0.0605805	0.0300812	0.0302751	0.448024	0.276126	0.494294	0	0.186033	0.22033	0.159866	0.27978	0.888621	0.292722	0.525909	0.0588652	0.56538	2.03978
TSPY26P	3.43592	2.41748	5.4722	7.16803	8.43641	17.501	17.6199	10.6238	12.4677	17.3252	12.9577	14.1445	15.0073	15.377	16.0774	15.9405	14.9734	7.22054	7.87194	4.74319	4.03174	32.8476	23.0176	14.9455	30.4046	20.2585	44.0803	39.6776	1.27067	1.75617	0.304308	0.0587761	0.908708	0.481299	1.42293	2.06091	1.13518	1.35107	0	0.775138	0.566563	0.639464	0.683907	0.0919263	1.17089	1.85615	0	2.07306	0.281349
NDOR1	3.42329	3.70681	2.96037	4.07594	5.97579	34.298	31.6485	38.5865	36.7027	32.3741	34.6932	28.9437	21.7395	24.7507	30.2698	22.1917	20.9894	13.9062	12.304	10.3673	12.3472	16.2984	15.7753	11.6198	18.8169	24.1224	27.0473	31.8013	0.716787	2.2709	0.973787	0.14694	0.969288	0.842273	2.14953	2.47907	1.53403	1.6806	0	2.17039	0.566563	1.91839	0.404127	0.643484	1.91895	2.413	0.765247	0.973711	0.422023
ENSG00000285756	3.415	4.29775	11.5724	13.6333	14.3483	12.8743	15.712	13.9312	12.6078	13.6578	13.6544	13.7516	14.306	15.0611	13.8598	12.7107	12.968	8.02282	6.94583	9.55415	8.18947	1.75522	4.51747	15.8671	20.5119	10.5084	18.6164	22.5701	1.43357	1.33226	0.456463	0	0.696676	0.601623	0.333026	0.298683	0.797697	0.461341	0.0928721	0.589105	0.283281	0.671437	0.217607	0.766053	0.42282	0.649653	1.08901	0.21987	0.468915
NUAK2	3.40989	1.39677	4.17143	2.28393	2.3328	5.33078	5.72367	10.4234	6.86424	3.66737	11.8431	21.4786	25.1057	30.8594	21.5104	26.5675	26.2034	1.60456	1.65377	1.15192	1.13393	5.68355	0.717059	20.4749	17.1566	19.8613	22.6393	21.088	0.423556	0.423902	0	0.0587761	0.605805	1.29349	0.544952	0.657102	0.644294	0.362482	0	0.186033	0.0944271	1.02314	0.0621733	1.1644	0.943214	0.525909	0	0.879481	0.609589
KMT5C	3.40938	5.37219	6.0553	11.1034	12.8144	35.0021	35.3521	17.3389	38.2436	35.662	16.8589	20.6928	19.0747	15.4824	20.6234	21.254	19.5188	29.885	26.7911	18.9728	17.7018	13.2059	28.539	37.7043	43.0299	43.9476	26.4054	34.8926	1.95487	2.69481	2.25188	1.02858	2.69583	1.41381	1.66513	2.50893	1.44199	2.33966	1.26925	1.86033	1.2905	2.65378	0.528473	4.47375	1.95148	1.14463	0.294326	1.44486	0
WNT9A	3.40672	10.2072	3.45376	21.3635	20.9952	4.82788	5.94813	10.8243	4.34268	5.18491	9.75311	11.2632	9.6776	10.3216	8.09412	8.12653	8.82358	9.82796	7.40888	10.5705	10.4573	8.94324	8.10277	15.3462	19.5433	20.2585	26.5338	12.9153	0.162906	0.393623	0.699909	0.205716	0.272612	0.78211	0.333026	1.37394	0.552252	1.38402	0.278616	0.651116	0.566563	0.735384	0.55956	1.13376	1.30099	0.154679	0.0294326	0.47115	0
ABCB9	3.39115	35.6713	3.36406	27.4775	30.1027	10.2592	10.5495	5.11146	7.42458	9.35813	7.52383	11.6561	7.01276	8.5311	8.98115	7.50141	8.15513	31.5564	30.2309	27.4428	26.8363	14.5432	16.9226	15.7469	13.2825	6.35561	9.15843	8.76548	0.944856	1.39282	1.73456	0.264492	0.121161	0.300812	1.63486	0.806443	2.27037	0.461341	0	0.527094	0.346233	0.543544	0.590647	0.0306421	0.325246	2.38206	0.67695	0.722431	0.16412
C15orf39	3.38646	17.0836	3.8126	5.09492	6.39122	12.3714	9.87614	27.1609	8.54527	9.73751	27.03	21.3476	22.7213	26.7518	22.8409	24.7963	19.7862	12.4354	11.9071	8.74103	8.75643	36.4416	24.5951	18.1109	21.7225	57.3449	19.0444	20.3681	0.912275	0.999198	2.43447	0	1.06016	0.842273	0.635777	1.04539	1.50335	1.94422	0.0309574	1.33324	0.157379	0.223812	0.18652	0	0.715542	0.618717	0.206028	0.40833	0.961275
ATRNL1	3.37657	24.2286	13.232	14.6874	14.7957	3.62091	3.59132	1.6036	3.50216	3.79383	2.50794	9.5606	7.15301	12.3227	8.75939	8.23072	8.15513	3.20913	2.97678	4.06559	3.52777	17.385	5.01941	86.9885	72.5352	37.6281	112.426	91.8894	0	0.514738	0.0304308	1.11674	0.0302903	0	0.0302751	3.79327	0	1.18631	0.526275	0.186033	6.76728	0.863277	1.3989	2.17559	12.2943	5.10441	0	0	0.0703372
HHIP	3.36447	3.4382	16.7754	6.53556	5.2408	37.0137	21.8846	13.4301	40.7652	23.1424	15.187	21.0857	26.7887	23.2762	22.8409	26.7759	22.1927	4.41255	4.6967	7.52135	9.1974	7.60593	13.409	14.665	11.1726	7.9084	15.1927	12.0261	1.0426	1.54421	0	0.264492	0.545225	0.150406	1.78623	0.836312	0.552252	1.25221	0.0619147	1.27123	1.00722	0.447625	0.341953	0.183853	0.520394	1.29931	0.323758	0.53397	0.117229
RUSC1-AS1	3.35487	1.12816	3.18464	3.54888	3.67495	11.7679	11.2229	10.9245	10.5065	9.86397	7.24517	10.4774	8.69582	8.32045	7.2071	10.3144	9.09097	5.41541	3.70444	4.06559	3.33878	1.58805	4.876	15.8671	17.1912	10.0029	9.92876	13.2541	0.195487	0.393623	0.547755	0.0881641	0	0	0.1211	0.328551	0.644294	0.494294	0.185744	0.27905	0.0944271	0.479598	0.0621733	0.153211	0.227672	0.680588	0.0588652	0.21987	1.0785
AMH	3.35431	0.752106	0.897081	0.983848	0.798903	16.5958	14.8142	12.1272	15.5496	11.255	9.89244	14.1445	10.7996	7.68852	10.2008	8.75165	8.02144	4.94741	3.24139	3.25248	2.70882	5.34923	7.38571	11.4596	15.2196	1.51668	19.2584	27.6515	0.684206	0.0302787	0.517324	0	0.333193	0.421136	0.393577	0.567497	0.245445	0.527247	0	0.620111	0.535087	0.351705	0.901513	3.30935	0.487869	0.587781	0.0294326	0.25128	0.0234457
FBXL18	3.34757	8.81039	8.02888	6.81666	7.12621	26.2516	22.8947	32.7735	23.9548	20.8661	31.21	25.1457	22.7213	22.3283	24.2824	21.4624	17.6472	16.9148	15.347	15.9913	13.2921	22.985	25.8141	6.69142	9.89273	13.5057	15.4495	15.4984	2.28069	0.454181	0.669479	0.176328	1.42364	1.29349	1.36238	1.55315	0.46021	0.922682	0.123829	1.98435	0.44066	1.63063	0.65282	0.0306421	1.04079	1.17556	0.0882978	1.13076	0.375132
CEP72	3.34681	0.752106	1.43533	2.31907	2.26888	16.797	12.9063	14.1317	15.6897	9.61105	13.7937	12.8348	14.7268	10.9535	13.5272	11.2521	10.0268	2.07256	2.77833	2.10056	2.39384	3.34327	3.51359	6.41094	10.3424	12.1334	9.92876	13.8469	0.651625	1.75617	0.182585	0.352656	0.514934	0.661786	1.15045	0.149341	0.644294	1.15335	0	1.76732	0.157379	1.15104	0.4663	3.00293	0.780591	0.866203	0.0882978	0	0.562698
KIF5C	3.34526	2.36376	4.17143	2.45962	3.70691	5.7331	5.27476	11.9267	7.70475	4.67906	11.2857	4.58385	4.62842	7.05659	5.32216	3.95908	6.14977	0.534855	0.463055	0.813119	1.13393	6.68653	1.00388	125.214	144.309	44.4893	153.81	211.981	1.01002	0.817525	0.395601	0	0.636096	0.571542	0.181651	0.209078	2.14765	0.724965	1.08351	0.5581	0.535087	0	0.09326	0.0919263	0.455345	0.340294	0.382624	1.03653	0.304795
TRAPPC14	3.33409	3.81425	2.69124	8.01133	7.73338	13.0755	13.9164	18.8423	14.7091	14.0372	14.0723	15.5851	15.8488	14.6398	10.0899	15.107	13.1017	8.55768	7.47504	8.19895	6.67757	9.1104	9.53689	6.77156	9.09716	11.339	23.752	20.7069	0.619044	0.635853	0.547755	0.117552	1.09045	0.391055	0.877978	0.836312	0.797697	1.05449	0.278616	0.372066	0.818368	0.735384	0.55956	0	0.650493	1.08275	0.294326	1.13076	0.32824
WDR76	3.3322	0.429775	1.79416	10.6115	10.3857	33.8957	34.0053	49.4108	30.5388	34.1445	51.4128	30.2534	30.9964	27.5944	33.2635	33.1312	31.1499	7.22054	7.54119	6.50495	6.74056	12.7044	10.971	4.96848	12.0027	13.3251	9.71478	17.8697	1.72681	2.24062	0.456463	0.0587761	0.636096	1.56422	1.99816	0.955785	1.34995	1.05449	0.123829	2.48044	0.409184	0.79933	0	0	0.0975739	0.897139	0.294326	0.0942301	0.211012
FGF9	3.33216	12.4098	17.7174	12.0521	12.9103	4.12381	4.15247	3.20719	3.36207	4.80552	3.76191	12.5728	10.9399	7.05659	13.638	11.4605	8.42251	27.077	24.6742	32.5925	27.7182	25.1581	34.3471	28.0078	30.37	10.5084	5.47794	11.1792	0.749369	0.393623	0.273878	2.11594	4.78586	0.300812	1.36238	0.268814	0.951101	0.230671	0	0.372066	0.314757	0.0959196	0	0	0.390296	0.37123	0.765247	1.09935	0.16412
QRICH2	3.33197	1.7191	3.40891	1.51091	1.91737	9.45459	9.76391	7.81753	8.96553	6.32306	6.26986	7.989	6.59199	6.6353	5.54392	4.89676	7.48668	3.81084	3.70444	3.86231	5.03967	5.68355	6.0233	4.28732	7.67897	4.87504	10.3567	12.5766	0.0325812	0	0.395601	0	0.151451	0	0.302751	0	0.951101	0.263623	0	0.0310055	0	0.831303	0.248693	0	0.162623	0.649653	0	0.596791	0.515806
PRX	3.32837	1.88027	3.3192	5.20034	4.63364	9.65575	15.2631	7.71731	11.9073	13.2784	8.63847	10.0845	10.5191	7.68852	10.7552	7.81397	10.9626	12.3685	10.981	10.6383	12.5992	15.0447	9.53689	56.9372	42.5457	29.178	88.2889	46.0294	1.82455	1.93784	0.639048	0.14694	3.15019	0.180487	3.57246	0.68697	0.736336	0.988588	0	0.310055	0.346233	0.511571	0.0621733	0.337063	1.62623	0.433102	1.38333	0.785251	0.0234457
ENSG00000291201	3.32795	2.14887	2.55668	1.72173	2.17302	15.2883	15.4876	14.6328	16.9505	18.9692	11.2857	14.1445	13.0437	12.0067	12.751	13.8568	12.1659	4.41255	4.6967	3.7268	3.71676	4.34625	5.23453	20.9558	22.103	21.4141	22.0829	27.4821	0.0651625	0.545017	0.943356	0.176328	0.696676	0.120325	0.393577	0.746707	1.34995	0.988588	0.0309574	0.155028	0.566563	0.511571	0.155433	0.0306421	0.520394	1.26837	0.0882978	0.40833	0.586144
BRCA2	3.32322	1.45049	3.27435	15.0388	13.7092	75.6367	45.4527	73.2643	75.7868	55.5165	76.6316	48.065	45.7232	49.1855	47.6777	56.1564	55.4816	2.67427	3.77059	2.50712	2.20486	10.0298	8.74812	3.60615	8.40536	10.5084	12.5821	16.0065	1.98746	2.54341	0.852064	1.38124	1.09045	0.0902435	0.423852	1.7921	1.34995	1.54879	1.455	2.2324	1.10165	1.08709	0.0310867	0.551558	0.617968	0.587781	0.0588652	0.691021	0.351686
CLCN2	3.32234	1.28932	1.70445	2.56503	2.46062	8.3482	7.74379	10.4234	10.3664	8.21998	10.4498	4.97675	5.04918	6.6353	4.87865	7.08467	7.75406	2.80799	2.24913	2.7104	2.89781	3.00894	3.15506	11.5397	14.2511	11.4834	19.2156	20.1564	0.749369	0.93864	1.30853	0	0.424064	0	0.363301	0.238946	0.368168	1.35107	0.0309574	0.868155	0.251806	0.255786	0	0	0.780591	1.42305	0.500354	0.15705	0
NDC80	3.32074	0.161166	1.39048	13.8441	11.4083	121.904	66.5517	51.5155	125.517	66.5186	46.6756	74.2584	67.8835	61.9295	68.8555	69.1797	70.7224	7.48797	11.5764	9.28311	9.2604	19.8924	15.6319	13.1825	24.6281	25.3141	23.324	36.7558	1.59648	3.23982	3.13438	0.617149	1.75684	0.631704	1.36238	2.80762	2.66922	2.63623	0.959678	2.54245	0.818368	0.863277	0.9326	0	0.878165	2.8461	0.882978	2.70126	0.234457
SLC6A16	3.31959	1.93399	7.93917	3.05695	3.25952	5.12962	8.52939	2.50562	5.46337	6.32306	2.7866	5.76256	4.90893	6.21401	5.21128	5.41769	7.08561	4.88055	4.1675	5.21751	4.09473	1.58805	4.44577	12.9822	14.7699	19.1029	9.32961	9.44301	0.0977437	0.545017	1.64327	0.29388	0.151451	1.77479	0.181651	0.746707	0.276126	0.0659059	0	0.310055	0	0	0.870427	0	0.260197	0.340294	0	0.15705	0.234457
BTBD19	3.31752	5.37219	5.4722	8.99518	9.45901	5.63252	9.20277	7.31641	6.02372	8.97874	5.57321	6.54836	9.25684	8.5311	7.31797	7.91816	7.75406	5.41541	8.07039	4.87871	5.54364	9.69548	6.0233	10.9387	10.4462	18.5252	29.7863	15.7525	0.228069	0.333066	1.00422	0	0.212032	0.180487	1.63486	0.627234	1.31927	1.35107	0.0619147	0.806144	0.598038	0.0959196	0	0	0.975739	0.866203	0	0.50256	0.351686
LRFN3	3.31364	3.9217	3.00522	3.44347	3.643	14.2825	15.2631	14.5326	13.5884	14.4166	10.4498	11.2632	8.1348	9.479	10.6443	8.96002	7.62037	12.7028	11.9733	10.8416	8.94542	32.0954	26.101	14.064	27.1531	19.5002	31.5409	38.1955	1.30325	0.726689	0.36517	0.176328	0.605805	0.481299	0.787153	0.477892	0.582933	1.1204	0.154787	1.36424	0.566563	0.319732	0.4663	0	0.617968	0.649653	0.0294326	0.15705	1.03161
TMTC2	3.31114	0.429775	10.4959	1.9677	1.53389	7.8453	8.75385	7.01573	6.72415	10.1169	7.52383	9.29867	11.6412	11.7961	9.31378	10.3144	10.0268	3.4097	4.1675	3.11696	2.64583	33.0148	5.37794	112.312	100.449	62.4366	106.263	108.065	0.944856	0.817525	0.273878	0.0587761	0.242322	0.421136	0.999079	0.657102	1.53403	1.18631	0.0619147	0.310055	0.44066	0.383678	0.0310867	0.275779	0.84564	1.2065	0.0588652	0.43974	0.093783
LINC02977	3.29962	1.45049	2.28756	4.0408	4.15429	8.14704	9.87614	9.3209	6.58406	6.95536	7.80249	10.7393	9.6776	10.8482	10.4226	8.02234	12.0322	1.80514	1.52147	1.62624	1.63789	5.85072	3.5853	4.5678	7.09094	7.2945	5.8631	7.79154	0.0977437	0.423902	0.547755	0	0	0	0.544952	0.149341	0.46021	0.626106	0.154787	0.27905	0.346233	0.159866	0	0.0919263	0.552919	0.928075	0.0882978	0.21987	0.0234457
DPY19L2	3.29878	1.88027	6.50384	3.54888	3.4193	19.0098	20.6501	17.9402	23.1143	25.9245	18.8096	12.5728	15.1476	17.3782	11.6422	13.44	16.845	1.33714	1.58762	0.406559	0.881943	0.585072	0.860471	12.3411	13.9743	14.264	19.3012	15.3714	0.456137	1.96812	0.121723	0	0.151451	0.0601623	0.1211	0.149341	0.889739	0.164765	0	0.5581	0.0629514	0.543544	0.341953	0	0.585443	1.14463	0.206028	0.15705	0.140674
B4GALT6	3.28533	1.39677	5.33763	9.06545	9.77857	36.4102	37.4844	47.1056	36.9828	39.9617	49.4622	35.0992	40.3935	45.1832	41.025	39.0699	41.7115	7.95597	10.981	4.94647	6.29959	14.1253	12.0466	19.9541	18.9207	46.5115	23.5808	24.2215	3.09522	1.66533	1.39982	1.32246	1.39335	0.0300812	1.27155	1.43368	1.62608	3.32825	0.185744	0.713127	1.60526	1.37485	1.42999	0	2.04905	0.309358	0.0588652	0.34551	1.28952
DHFR	3.28389	8.32689	10.4061	17.4282	17.3522	34.4992	31.1996	26.76	32.0798	35.7885	26.0547	27.5031	26.929	29.7009	27.6087	28.0261	27.674	6.01712	6.61508	7.72463	6.48858	9.36115	10.7559	7.89347	15.946	21.2335	25.5922	32.0978	0.684206	0.545017	0.852064	0.499596	0.121161	0.27073	0.666053	0.119473	0.981781	0.593153	0.650105	0.868155	0.629514	0.575518	0.310867	0.42899	0.650493	1.26837	0.147163	0.25128	0.375132
PAPPA	3.28297	71.5575	12.1106	100.528	102.771	2.6151	2.02012	9.62158	1.96121	3.28799	9.33512	25.8005	23.8434	28.437	28.1631	23.6503	30.0804	23.4668	24.7404	9.96071	9.57538	66.6982	13.4807	21.9575	14.3548	32.0308	19.5579	17.785	1.66164	0.999198	0.182585	0.0881641	1.45393	0.391055	0.635777	0.507761	1.13518	3.03167	0.185744	0.89916	0.503611	0.767357	1.02586	0.245137	0.585443	1.33024	0.176596	1.47627	1.0785
DOK6	3.28095	2.68609	5.33763	8.25729	7.89316	2.91684	2.91795	5.11146	3.78233	3.66737	4.59789	13.4896	11.6412	15.7983	10.4226	13.5442	14.706	0.267427	0.198452	9.01207	11.6542	63.0206	12.7637	24.1212	21.8263	6.75283	35.5638	25.3649	1.92229	1.27171	1.36939	0.0881641	2.05974	0.330893	0.454127	0.627234	1.07382	1.97718	0	0.89916	0.535087	0.351705	0.0621733	0	0.552919	0.680588	0	0.722431	0
E2F5	3.27538	1.82654	7.35607	8.04647	8.14881	36.0079	32.0975	31.4706	40.3449	33.7651	32.6033	33.9205	31.6977	38.232	33.0418	34.1731	37.0323	7.95597	8.53345	7.92791	7.87449	8.10742	7.88765	45.6379	34.0711	34.5947	33.2956	31.1662	0.977437	0.787247	0.486894	0.235104	1.12074	0.962597	0.877978	0.567497	0.490891	1.08745	0.216702	1.39525	0.535087	1.34287	0.590647	0.0306421	0.813116	1.17556	0.529787	1.03653	1.33641
ETNK2	3.26615	1.7191	2.87066	4.42731	4.31407	6.43717	6.6215	7.81753	6.30389	6.57598	5.9912	5.10772	7.01276	7.26723	4.54601	6.25118	6.81822	2.74113	3.17524	2.50712	2.77182	20.2268	12.4768	20.7554	18.0214	17.1529	15.2783	14.1857	1.33583	2.33146	0.760771	0	0.242322	0.210568	0.605502	1.61289	0.245445	1.02154	0	0.155028	0.818368	0.447625	0.18652	0	0.748067	0.928075	0.0294326	1.66473	0.468915
[truncated: 657 more rows]
[truncated: 77 more columns]

## Sheet: 5-DMTvsFSM
geneID	logFC	Median DMT	MedianFet	1D_MT1	1D_MT2	1D_MT3	1D_MT4	6D_MP13	6D_MP14	6D_MP15	6D_MP16	6D_MP17	6D_MP18	6D_MT1	6D_MT2	6D_MT3	6D_MT4	6D_MT5	6D_MT6	9D_MT1	9D_MT2	9D_MT3	9D_MT4	10D_MT1	10D_MT2	12D_MB_L1	12D_MB_L2	12D_MB_S1	12D_MP_L13	12D_MP_L14	62F_FSM10	62F_FSM11	62F_FSM12	62F_FSM13	62F_FSM14	62F_FSM15	62F_FSM16	62F_FSM17	62F_FSM18	62F_FSM19	62F_FSM1	62F_FSM20	62F_FSM21	62F_FSM22	62F_FSM23	62F_FSM24	62F_FSM25	62F_FSM26	62F_FSM27
[truncated: 484 more rows]
[truncated: 16 more columns]

[truncated: 11 more sheets: 6-DMPvsAMP, 7-DMPvsFMP, 8-TDMBvsFMP, 9-TDMBvsAMP, 10-TDMTvsAMF, 11-TDMTvsFSM, 12-cMTvsAMF, 13-cMTvsFSM, 14-cMBvsFMP, 15-cMBvsAMP, 16-DMTvsTDMT]
